# Supplementary material for: Comparative transcriptome analysis of resistant and susceptible kiwifruits in response to Pseudomonas syringae pv. Actinidiae during early infection
Source: PLoS One. 2019 Feb 19;14(2):e0211913. doi: 10.1371/journal.pone.0211913 (PMC6380551; doi:10.1371/journal.pone.0211913)
Supplement: S1 Table — (XLS) [file pone.0211913.s003.xls]

## Sheet: Sheet1
gene ID	HY_0_group_fpkm	HY_12_group_fpkm	HY_24_group_fpkm	HY_48_group_fpkm	HY_96_group_fpkm	HT_0_group_fpkm	HT_12_group_fpkm	HT_24_group_fpkm	HT_48_group_fpkm	HT_96_group_fpkm	biological_process	biological_process_description	cellular_component	cellular_component_description	molecular_function	molecular_function_description	KEGG AnnotInfo	KEGG url	annotation
Achn060261	0.502751	0.863379	2.51327	3.85307	3.5011	0.716889	0.0639446	0.0406849	0.100188	0.377425	GO:0009058//GO:0008150//GO:0008152	biosynthetic process//biological_process//metabolic process	GO:0044464//GO:0005622//GO:0005737//GO:0005623//GO:0044424//GO:0005575	cell part//intracellular//cytoplasm//cell//intracellular part//cellular_component	GO:0016840//GO:0016841//GO:0003674//GO:0003824//GO:0016829	carbon-nitrogen lyase activity//ammonia-lyase activity//molecular_function//catalytic activity//lyase activity	phenylalanine ammonia-lyase-like; K10775 phenylalanine ammonia-lyase [EC:4.3.1.24]	http://www.genome.jp/dbget-bin/www_bget?sly:101243922	Phenylalanine ammonia-lyase; contains IPR001106 (Aromatic amino acid lyase), IPR023144 (Phenylalanine ammonia-lyase, shielding domain), IPR024083 (Fumarase/histidase, N-terminal)
Achn066341	1.55007	5.52086	4.55588	5.89102	3.91653	4.76168	11.982	4.42559	6.5458	6.14448	GO:0008150//GO:0008152//GO:0009058	biological_process//metabolic process//biosynthetic process	--	--	GO:0003824//GO:0016829//GO:0016840//GO:0003674//GO:0016841	catalytic activity//lyase activity//carbon-nitrogen lyase activity//molecular_function//ammonia-lyase activity	phenylalanine ammonia-lyase-like; K10775 phenylalanine ammonia-lyase [EC:4.3.1.24]	http://www.genome.jp/dbget-bin/www_bget?sly:101243922	Phenylalanine ammonia-lyase; contains IPR001106 (Aromatic amino acid lyase), IPR023144 (Phenylalanine ammonia-lyase, shielding domain), IPR024083 (Fumarase/histidase, N-terminal)
Achn108911	0.829887	0.739126	3.728	4.73736	8.06502	1.5333	0.551186	0.178543	0.573149	1.25628	GO:0008150//GO:0008152//GO:0009058	biological_process//metabolic process//biosynthetic process	--	--	GO:0003824//GO:0016829//GO:0016840//GO:0003674//GO:0016841	catalytic activity//lyase activity//carbon-nitrogen lyase activity//molecular_function//ammonia-lyase activity	phenylalanine ammonia-lyase-like; K10775 phenylalanine ammonia-lyase [EC:4.3.1.24]	http://www.genome.jp/dbget-bin/www_bget?sly:101249824	Phenylalanine ammonia-lyase; contains IPR001106 (Aromatic amino acid lyase), IPR008948 (L-Aspartase-like), IPR024083 (Fumarase/histidase, N-terminal)
Achn166341	0.337172	1.79221	3.41174	4.40239	4.39892	0.502338	4.8402	2.13937	1.13257	1.75106	GO:0008150//GO:0008152//GO:0009058	biological_process//metabolic process//biosynthetic process	--	--	GO:0016829//GO:0003824//GO:0016840//GO:0003674//GO:0016841	lyase activity//catalytic activity//carbon-nitrogen lyase activity//molecular_function//ammonia-lyase activity	phenylalanine ammonia-lyase; K10775 phenylalanine ammonia-lyase [EC:4.3.1.24]	http://www.genome.jp/dbget-bin/www_bget?sly:101261892	Phenylalanine ammonia-lyase; contains IPR001106 (Aromatic amino acid lyase), IPR008948 (L-Aspartase-like), IPR024083 (Fumarase/histidase, N-terminal)
Achn166351	0.845591	1.73635	3.71052	8.39754	3.35547	0.830913	6.50227	3.84756	1.43544	1.53241	GO:0008150//GO:0008152//GO:0009058	biological_process//metabolic process//biosynthetic process	--	--	GO:0016829//GO:0003824//GO:0016840//GO:0016841//GO:0003674	lyase activity//catalytic activity//carbon-nitrogen lyase activity//ammonia-lyase activity//molecular_function	phenylalanine ammonia-lyase-like; K10775 phenylalanine ammonia-lyase [EC:4.3.1.24]	http://www.genome.jp/dbget-bin/www_bget?sly:101243922	Phenylalanine ammonia-lyase; contains IPR001106 (Aromatic amino acid lyase), IPR023144 (Phenylalanine ammonia-lyase, shielding domain), IPR024083 (Fumarase/histidase, N-terminal)
Achn204011	2.21907	0.752031	1.23599	2.16046	7.22013	5.23865	8.13231	9.8764	16.222	16.3132	GO:0009058//GO:0008152//GO:0008150	biosynthetic process//metabolic process//biological_process	--	--	GO:0016841//GO:0003674//GO:0016840//GO:0016829//GO:0003824	ammonia-lyase activity//molecular_function//carbon-nitrogen lyase activity//lyase activity//catalytic activity	phenylalanine ammonia-lyase; K10775 phenylalanine ammonia-lyase [EC:4.3.1.24]	http://www.genome.jp/dbget-bin/www_bget?sly:101244220	Phenylalanine ammonia-lyase; contains IPR001106 (Aromatic amino acid lyase), IPR008948 (L-Aspartase-like), IPR024083 (Fumarase/histidase, N-terminal)
Achn003791	0.350846	1.26097	1.12792	1.35099	0.183265	2.20352	0.904484	0.676714	0.301043	0.194132	GO:0044699//GO:0071704//GO:0008152//GO:0015977//GO:0008150//GO:0044710	single-organism process//organic substance metabolic process//metabolic process//carbon fixation//biological_process//single-organism metabolic process	--	--	GO:0003674//GO:0016830//GO:0043167//GO:0016831//GO:0046872//GO:0005488//GO:0003824//GO:0000287//GO:0043169//GO:0016984//GO:0016829	molecular_function//carbon-carbon lyase activity//ion binding//carboxy-lyase activity//metal ion binding//binding//catalytic activity//magnesium ion binding//cation binding//ribulose-bisphosphate carboxylase activity//lyase activity	4-coumarate--CoA ligase-like 5; K10526 OPC-8:0 CoA ligase 1 [EC:6.2.1.-]	http://www.genome.jp/dbget-bin/www_bget?sly:101253743	4-coumarate-CoA ligase-like protein; contains IPR000873 (AMP-dependent synthetase/ligase), IPR025110 (Domain of unknown function DUF4009)
Achn054051	0.135759	0.537823	0.341381	0.31915	0.124316	0.61917	0.758064	0.662568	0.586176	0.962436	GO:0006725//GO:0009987//GO:0071704//GO:0044237//GO:0044699//GO:0008152//GO:0008150//GO:0015977//GO:0044710	cellular aromatic compound metabolic process//cellular process//organic substance metabolic process//cellular metabolic process//single-organism process//metabolic process//biological_process//carbon fixation//single-organism metabolic process	--	--	GO:0005488//GO:0046872//GO:0016853//GO:0016830//GO:0043167//GO:0016831//GO:0003674//GO:0043169//GO:0016984//GO:0016829//GO:0003824//GO:0000287	binding//metal ion binding//isomerase activity//carbon-carbon lyase activity//ion binding//carboxy-lyase activity//molecular_function//cation binding//ribulose-bisphosphate carboxylase activity//lyase activity//catalytic activity//magnesium ion binding	4-coumarate--CoA ligase-like 5; K10526 OPC-8:0 CoA ligase 1 [EC:6.2.1.-]	http://www.genome.jp/dbget-bin/www_bget?sly:101253743	4-coumarate-CoA ligase-like protein; contains IPR000873 (AMP-dependent synthetase/ligase)
Achn258411	5.77532	7.16767	9.83431	9.92645	11.976	6.60766	5.12301	9.51347	11.4816	16.7002	GO:0008150//GO:0008152	biological_process//metabolic process	--	--	GO:0003824//GO:0003674	catalytic activity//molecular_function	4-coumarate--CoA ligase-like 7; K01904 4-coumarate--CoA ligase [EC:6.2.1.12]	http://www.genome.jp/dbget-bin/www_bget?sly:101249706	4-coumarate-coa ligase; contains IPR000873 (AMP-dependent synthetase/ligase), IPR025110 (Domain of unknown function DUF4009)
Achn272591	0.207481	0.0477166	0.0817725	0.0299112	0.249214	0.404223	0.157851	0.315003	0.280232	0.239648	GO:0008150//GO:0008152	biological_process//metabolic process	--	--	GO:0003674//GO:0003824	molecular_function//catalytic activity	4-coumarate--CoA ligase-like 5; K10526 OPC-8:0 CoA ligase 1 [EC:6.2.1.-]	http://www.genome.jp/dbget-bin/www_bget?sly:101253743	4-coumarate-CoA ligase-like protein; contains IPR000873 (AMP-dependent synthetase/ligase)
Achn274301	3.34344	4.6155	4.65623	5.32874	4.71726	16.9357	21.6805	21.5522	17.1962	18.6421	GO:0033108//GO:0043933//GO:0044085//GO:0010257//GO:0071840//GO:0006461//GO:0043623//GO:0022607//GO:0008152//GO:0008150//GO:0097031//GO:0006996//GO:0070271//GO:0071822//GO:0007005//GO:0034622//GO:0032981//GO:0016043//GO:0065003//GO:0009987	mitochondrial respiratory chain complex assembly//macromolecular complex subunit organization//cellular component biogenesis//NADH dehydrogenase complex assembly//cellular component organization or biogenesis//protein complex assembly//cellular protein complex assembly//cellular component assembly//metabolic process//biological_process//mitochondrial respiratory chain complex I biogenesis//organe…	--	--	GO:0003824//GO:0003674	catalytic activity//molecular_function	4-coumarate--CoA ligase-like 9	http://www.genome.jp/dbget-bin/www_bget?sly:101266208	4-coumarate-coa ligase; contains IPR000873 (AMP-dependent synthetase/ligase), IPR021924 (Protein of unknown function DUF3537)
Achn065261	0.790968	0.781324	0.380545	0.58248	0.685155	4.80358	0.243415	0.448647	1.05876	1.39705	GO:0044255//GO:0006629//GO:1901564//GO:0043436//GO:0006783//GO:0044711//GO:0006753//GO:0006739//GO:0051186//GO:0044763//GO:0006732//GO:0044699//GO:0044237//GO:1901566//GO:0006082//GO:0006812//GO:0019354//GO:0071704//GO:0015672//GO:0009058//GO:0006725//GO:0044249//GO:0044271//GO:0009987//GO:0051156//GO:0019438//GO:0042168//GO:0042440//GO:0006796//GO:0046156//GO:0006810//GO:0046148//GO:0032787//GO:…	cellular lipid metabolic process//lipid metabolic process//organonitrogen compound metabolic process//oxoacid metabolic process//heme biosynthetic process//single-organism biosynthetic process//nucleoside phosphate metabolic process//NADP metabolic process//cofactor metabolic process//single-organism cellular process//coenzyme metabolic process//single-organism process//cellular metabolic process…	--	--	GO:0046914//GO:0016491//GO:0016627//GO:0003674//GO:0030554//GO:1901363//GO:0016628//GO:0043167//GO:0004616//GO:0016616//GO:0017076//GO:0046872//GO:0008270//GO:0005488//GO:0000166//GO:0043115//GO:0003857//GO:1901265//GO:0003824//GO:0097159//GO:0048037//GO:0043169//GO:0036094//GO:0016614	transition metal ion binding//oxidoreductase activity//oxidoreductase activity, acting on the CH-CH group of donors//molecular_function//adenyl nucleotide binding//heterocyclic compound binding//oxidoreductase activity, acting on the CH-CH group of donors, NAD or NADP as acceptor//ion binding//phosphogluconate dehydrogenase (decarboxylating) activity//oxidoreductase activity, acting on the CH-OH …	probable cinnamyl alcohol dehydrogenase 6; K00083 cinnamyl-alcohol dehydrogenase [EC:1.1.1.195]	http://www.genome.jp/dbget-bin/www_bget?sly:101245999	Alcohol dehydrogenase, putative; contains IPR002085 (Alcohol dehydrogenase superfamily, zinc-type), IPR016040 (NAD(P)-binding domain), IPR020843 (Polyketide synthase, enoylreductase)
Achn140001	9.57698	19.6019	14.753	16.8081	16.4607	19.3436	28.3692	40.8462	34.3158	22.84	GO:0051188//GO:0055114//GO:0046483//GO:1901360//GO:0006807//GO:1901362//GO:0033014//GO:0019752//GO:0033013//GO:0018130//GO:0006631//GO:0008150//GO:0044710//GO:0006778//GO:0008152//GO:0034641//GO:0044238//GO:0044255//GO:0043436//GO:1901564//GO:0006629//GO:0006783//GO:0044711//GO:0051186//GO:0044699//GO:0044763//GO:0044237//GO:1901566//GO:0006082//GO:0019354//GO:0071704//GO:0009058//GO:0044249//GO:…	cofactor biosynthetic process//oxidation-reduction process//heterocycle metabolic process//organic cyclic compound metabolic process//nitrogen compound metabolic process//organic cyclic compound biosynthetic process//tetrapyrrole biosynthetic process//carboxylic acid metabolic process//tetrapyrrole metabolic process//heterocycle biosynthetic process//fatty acid metabolic process//biological_proce…	--	--	GO:0003857//GO:0043115//GO:0003824//GO:0048037//GO:0043169//GO:0016614//GO:0046914//GO:0016491//GO:0016627//GO:0003674//GO:0016628//GO:0043167//GO:0016616//GO:0046872//GO:0008270//GO:0005488	3-hydroxyacyl-CoA dehydrogenase activity//precorrin-2 dehydrogenase activity//catalytic activity//cofactor binding//cation binding//oxidoreductase activity, acting on CH-OH group of donors//transition metal ion binding//oxidoreductase activity//oxidoreductase activity, acting on the CH-CH group of donors//molecular_function//oxidoreductase activity, acting on the CH-CH group of donors, NAD or NAD…	Eli3; 8-hydroxygeraniol dehydrogenase; K00083 cinnamyl-alcohol dehydrogenase [EC:1.1.1.195]	http://www.genome.jp/dbget-bin/www_bget?sly:543602	Cinnamyl alcohol dehydrogenase; contains IPR002085 (Alcohol dehydrogenase superfamily, zinc-type), IPR013149 (Alcohol dehydrogenase, C-terminal), IPR016040 (NAD(P)-binding domain)
Achn171201	4.64004	6.18293	6.95117	7.06513	6.19371	18.5476	17.2341	11.96	15.6194	16.3622	GO:0008152//GO:0008150//GO:0044710//GO:0055114//GO:0044699	metabolic process//biological_process//single-organism metabolic process//oxidation-reduction process//single-organism process	--	--	GO:0043169//GO:0048037//GO:0016614//GO:0003824//GO:0046872//GO:0016616//GO:0005488//GO:0008270//GO:0003674//GO:0046914//GO:0016491//GO:0043167	cation binding//cofactor binding//oxidoreductase activity, acting on CH-OH group of donors//catalytic activity//metal ion binding//oxidoreductase activity, acting on the CH-OH group of donors, NAD or NADP as acceptor//binding//zinc ion binding//molecular_function//transition metal ion binding//oxidoreductase activity//ion binding	Eli3; 8-hydroxygeraniol dehydrogenase; K00083 cinnamyl-alcohol dehydrogenase [EC:1.1.1.195]	http://www.genome.jp/dbget-bin/www_bget?sly:543602	Cinnamyl alcohol dehydrogenase 3; contains IPR002085 (Alcohol dehydrogenase superfamily, zinc-type), IPR013149 (Alcohol dehydrogenase, C-terminal), IPR016040 (NAD(P)-binding domain)
Achn230071	0.0537434	0.060987	0.195722	0.05461	0	0	3.38023	2.24349	2.92566	2.07858	--	--	--	--	--	--	probable cinnamyl alcohol dehydrogenase 1; K00083 cinnamyl-alcohol dehydrogenase [EC:1.1.1.195]	http://www.genome.jp/dbget-bin/www_bget?sly:101250635	Cinnamyl alcohol dehydrogenase; contains IPR002085 (Alcohol dehydrogenase superfamily, zinc-type)
Achn281341	6.53459	4.67449	8.95933	6.92104	14.616	24.8939	14.7434	34.0829	79.6565	94.4942	GO:0019682//GO:0006098//GO:0046483//GO:0055114//GO:1901360//GO:0006807//GO:0019637//GO:0006081//GO:0019362//GO:1901135//GO:0055086//GO:0008150//GO:0072524//GO:0044710//GO:0008152//GO:0006793//GO:0006139//GO:0034641//GO:0044238//GO:0006733//GO:0019693//GO:1901564//GO:0006739//GO:0006753//GO:0051186//GO:0044699//GO:0006732//GO:0044763//GO:0044237//GO:0071704//GO:0006725//GO:0051156//GO:0009987//GO:…	glyceraldehyde-3-phosphate metabolic process//pentose-phosphate shunt//heterocycle metabolic process//oxidation-reduction process//organic cyclic compound metabolic process//nitrogen compound metabolic process//organophosphate metabolic process//cellular aldehyde metabolic process//pyridine nucleotide metabolic process//carbohydrate derivative metabolic process//nucleobase-containing small molecu…	--	--	GO:0003824//GO:0048037//GO:0043169//GO:0016614//GO:0046914//GO:0016491//GO:0003674//GO:0043167//GO:0004616//GO:0016616//GO:0046872//GO:0008270//GO:0005488	catalytic activity//cofactor binding//cation binding//oxidoreductase activity, acting on CH-OH group of donors//transition metal ion binding//oxidoreductase activity//molecular_function//ion binding//phosphogluconate dehydrogenase (decarboxylating) activity//oxidoreductase activity, acting on the CH-OH group of donors, NAD or NADP as acceptor//metal ion binding//zinc ion binding//binding	probable cinnamyl alcohol dehydrogenase 1; K00083 cinnamyl-alcohol dehydrogenase [EC:1.1.1.195]	http://www.genome.jp/dbget-bin/www_bget?sly:101250635	Cinnamyl alcohol dehydrogenase 1; contains IPR002085 (Alcohol dehydrogenase superfamily, zinc-type), IPR016040 (NAD(P)-binding domain), IPR020843 (Polyketide synthase, enoylreductase)
Achn282521	51.9023	50.5702	44.1741	42.1154	70.4766	67.7693	46.2921	56.7075	75.2592	83.2961	GO:0055114//GO:0044710//GO:0008150//GO:0008152//GO:0044699	oxidation-reduction process//single-organism metabolic process//biological_process//metabolic process//single-organism process	--	--	GO:0003824//GO:0048037//GO:0043169//GO:0016614//GO:0016491//GO:0046914//GO:0003674//GO:0043167//GO:0016616//GO:0046872//GO:0008270//GO:0005488	catalytic activity//cofactor binding//cation binding//oxidoreductase activity, acting on CH-OH group of donors//oxidoreductase activity//transition metal ion binding//molecular_function//ion binding//oxidoreductase activity, acting on the CH-OH group of donors, NAD or NADP as acceptor//metal ion binding//zinc ion binding//binding	probable cinnamyl alcohol dehydrogenase 1; K00083 cinnamyl-alcohol dehydrogenase [EC:1.1.1.195]	http://www.genome.jp/dbget-bin/www_bget?sly:101249618	Alcohol dehydrogenase, putative; contains IPR002085 (Alcohol dehydrogenase superfamily, zinc-type), IPR016040 (NAD(P)-binding domain), IPR020843 (Polyketide synthase, enoylreductase)
Achn296231	0.501814	0.403825	0.448492	0.804992	0.482679	5.91278	20.7434	19.2994	9.84966	8.64974	GO:0071704//GO:0044237//GO:0051186//GO:0006732//GO:0044763//GO:0044699//GO:0006753//GO:0006739//GO:1901564//GO:0044281//GO:0009117//GO:0046496//GO:0006796//GO:0009987//GO:0051156//GO:0006725//GO:1901135//GO:0055086//GO:0019362//GO:0006081//GO:0006807//GO:1901360//GO:0019637//GO:0055114//GO:0046483//GO:0006098//GO:0019682//GO:0019693//GO:0006733//GO:0044238//GO:0034641//GO:0006793//GO:0006139//GO:…	organic substance metabolic process//cellular metabolic process//cofactor metabolic process//coenzyme metabolic process//single-organism cellular process//single-organism process//nucleoside phosphate metabolic process//NADP metabolic process//organonitrogen compound metabolic process//small molecule metabolic process//nucleotide metabolic process//nicotinamide nucleotide metabolic process//phosp…	--	--	GO:0004616//GO:0043167//GO:0003674//GO:0046914//GO:0016491//GO:0005488//GO:0008270//GO:0046872//GO:0016616//GO:0003824//GO:0016614//GO:0043169//GO:0048037	phosphogluconate dehydrogenase (decarboxylating) activity//ion binding//molecular_function//transition metal ion binding//oxidoreductase activity//binding//zinc ion binding//metal ion binding//oxidoreductase activity, acting on the CH-OH group of donors, NAD or NADP as acceptor//catalytic activity//oxidoreductase activity, acting on CH-OH group of donors//cation binding//cofactor binding	probable cinnamyl alcohol dehydrogenase 1; K00083 cinnamyl-alcohol dehydrogenase [EC:1.1.1.195]	http://www.genome.jp/dbget-bin/www_bget?sly:101249618	Alcohol dehydrogenase, putative; contains IPR002085 (Alcohol dehydrogenase superfamily, zinc-type), IPR016040 (NAD(P)-binding domain), IPR020843 (Polyketide synthase, enoylreductase)
Achn221761	0.392706	1.69076	2.8208	3.49264	5.78801	15.1177	31.9369	26.1427	20.8354	27.0851	GO:0008152//GO:0043604//GO:0044710//GO:0034645//GO:0008150//GO:0006518//GO:0034641//GO:0044238//GO:0055114//GO:0006694//GO:0008610//GO:1901362//GO:0044267//GO:0006807//GO:1901360//GO:0008202//GO:0044271//GO:0043170//GO:0044249//GO:0009987//GO:0044260//GO:0006412//GO:0009059//GO:0043603//GO:1901576//GO:0044711//GO:0010467//GO:0044699//GO:1901564//GO:0006629//GO:0071704//GO:0009058//GO:0043043//GO:…	metabolic process//amide biosynthetic process//single-organism metabolic process//cellular macromolecule biosynthetic process//biological_process//peptide metabolic process//cellular nitrogen compound metabolic process//primary metabolic process//oxidation-reduction process//steroid biosynthetic process//lipid biosynthetic process//organic cyclic compound biosynthetic process//cellular protein me…	--	--	GO:0097159//GO:0008135//GO:0048037//GO:0016229//GO:0016614//GO:0003723//GO:0003743//GO:0003854//GO:0003824//GO:0003676//GO:0016616//GO:0050662//GO:0005488//GO:0033764//GO:0003674//GO:0016491//GO:1901363	organic cyclic compound binding//translation factor activity, RNA binding//cofactor binding//steroid dehydrogenase activity//oxidoreductase activity, acting on CH-OH group of donors//RNA binding//translation initiation factor activity//3-beta-hydroxy-delta5-steroid dehydrogenase activity//catalytic activity//nucleic acid binding//oxidoreductase activity, acting on the CH-OH group of donors, NAD o…	tetraketide alpha-pyrone reductase 2-like	http://www.genome.jp/dbget-bin/www_bget?sly:101260860	Cinnamoyl-CoA reductase; contains IPR001509 (NAD-dependent epimerase/dehydratase), IPR016040 (NAD(P)-binding domain)
Achn292801	1.10113	1.36047	4.05344	4.48747	5.55892	2.2607	0.113331	0.209307	0.262801	0.348477	GO:0006629//GO:0044711//GO:0044699//GO:0071704//GO:0009058//GO:1901576//GO:0006694//GO:0055114//GO:1901360//GO:1901362//GO:0008202//GO:0008610//GO:0008150//GO:0044710//GO:0008152//GO:0044238	lipid metabolic process//single-organism biosynthetic process//single-organism process//organic substance metabolic process//biosynthetic process//organic substance biosynthetic process//steroid biosynthetic process//oxidation-reduction process//organic cyclic compound metabolic process//organic cyclic compound biosynthetic process//steroid metabolic process//lipid biosynthetic process//biologica…	--	--	GO:0016491//GO:0003674//GO:0016616//GO:0033764//GO:0003854//GO:0003824//GO:0016614//GO:0016229	oxidoreductase activity//molecular_function//oxidoreductase activity, acting on the CH-OH group of donors, NAD or NADP as acceptor//steroid dehydrogenase activity, acting on the CH-OH group of donors, NAD or NADP as acceptor//3-beta-hydroxy-delta5-steroid dehydrogenase activity//catalytic activity//oxidoreductase activity, acting on CH-OH group of donors//steroid dehydrogenase activity	dihydroflavonol-4-reductase-like	http://www.genome.jp/dbget-bin/www_bget?sly:101264879	Cinnamoyl-CoA reductase, putative; contains IPR016040 (NAD(P)-binding domain)
Achn303411	17.0155	19.7616	19.6967	16.6115	22.4473	14.7422	14.5462	20.2865	21.5293	22.9567	GO:0009987//GO:1901576//GO:0006629//GO:0044711//GO:0044699//GO:0044237//GO:0071704//GO:0009058//GO:0008150//GO:0044710//GO:0008152//GO:0044238//GO:0006694//GO:0055114//GO:1901360//GO:1901362//GO:0008202//GO:0008610	cellular process//organic substance biosynthetic process//lipid metabolic process//single-organism biosynthetic process//single-organism process//cellular metabolic process//organic substance metabolic process//biosynthetic process//biological_process//single-organism metabolic process//metabolic process//primary metabolic process//steroid biosynthetic process//oxidation-reduction process//organi…	--	--	GO:0016616//GO:0033764//GO:0050662//GO:0005488//GO:0016491//GO:0003674//GO:0048037//GO:0016614//GO:0016229//GO:0003854//GO:0003824	oxidoreductase activity, acting on the CH-OH group of donors, NAD or NADP as acceptor//steroid dehydrogenase activity, acting on the CH-OH group of donors, NAD or NADP as acceptor//coenzyme binding//binding//oxidoreductase activity//molecular_function//cofactor binding//oxidoreductase activity, acting on CH-OH group of donors//steroid dehydrogenase activity//3-beta-hydroxy-delta5-steroid dehydrog…	cinnamoyl-CoA reductase 1	http://www.genome.jp/dbget-bin/www_bget?sly:101250958	Cinnamoyl-CoA reductase; contains IPR001509 (NAD-dependent epimerase/dehydratase), IPR003397 (Mitochondrial inner membrane translocase subunit Tim17/Tim22/Tim23/peroxisomal protein PMP24), IPR016040 (NAD(P)-binding domain)
Achn311401	0.397597	0.289205	0.200619	0.146643	0	0.721555	2.01179	2.14657	1.52852	0.680528	--	--	--	--	--	--	tetraketide alpha-pyrone reductase 2-like	http://www.genome.jp/dbget-bin/www_bget?sly:101260860	Cinnamoyl-CoA reductase
Achn322631	3.88557	4.53381	3.7276	4.43289	5.66115	11.215	11.0679	22.162	33.1598	26.9133	GO:0071704//GO:0008610//GO:0009058//GO:0044237//GO:1901360//GO:1901362//GO:0008202//GO:0044711//GO:0044699//GO:0055114//GO:0006694//GO:0006629//GO:1901576//GO:0044238//GO:0008152//GO:0008150//GO:0044710//GO:0009987	organic substance metabolic process//lipid biosynthetic process//biosynthetic process//cellular metabolic process//organic cyclic compound metabolic process//organic cyclic compound biosynthetic process//steroid metabolic process//single-organism biosynthetic process//single-organism process//oxidation-reduction process//steroid biosynthetic process//lipid metabolic process//organic substance bio…	--	--	GO:0003824//GO:0003674//GO:0016491//GO:0003854//GO:0050662//GO:0016229//GO:0005488//GO:0016614//GO:0033764//GO:0048037//GO:0016616	catalytic activity//molecular_function//oxidoreductase activity//3-beta-hydroxy-delta5-steroid dehydrogenase activity//coenzyme binding//steroid dehydrogenase activity//binding//oxidoreductase activity, acting on CH-OH group of donors//steroid dehydrogenase activity, acting on the CH-OH group of donors, NAD or NADP as acceptor//cofactor binding//oxidoreductase activity, acting on the CH-OH group …	dihydroflavonol-4-reductase-like	http://www.genome.jp/dbget-bin/www_bget?sly:101265652	Cinnamoyl-CoA reductase, putative; contains IPR016040 (NAD(P)-binding domain)
Achn322641	6.15328	8.43075	5.40022	5.30287	12.8947	173.562	213.431	125.505	100.877	102.65	GO:0044237//GO:0071704//GO:0009058//GO:0006629//GO:0044711//GO:0044699//GO:1901576//GO:0009987//GO:1901362//GO:1901360//GO:0008202//GO:0008610//GO:0006694//GO:0055114//GO:0044238//GO:0044710//GO:0008150//GO:0008152	cellular metabolic process//organic substance metabolic process//biosynthetic process//lipid metabolic process//single-organism biosynthetic process//single-organism process//organic substance biosynthetic process//cellular process//organic cyclic compound biosynthetic process//organic cyclic compound metabolic process//steroid metabolic process//lipid biosynthetic process//steroid biosynthetic p…	--	--	GO:0016491//GO:0003674//GO:0033764//GO:0050662//GO:0005488//GO:0016616//GO:0003824//GO:0003854//GO:0016614//GO:0016229//GO:0048037	oxidoreductase activity//molecular_function//steroid dehydrogenase activity, acting on the CH-OH group of donors, NAD or NADP as acceptor//coenzyme binding//binding//oxidoreductase activity, acting on the CH-OH group of donors, NAD or NADP as acceptor//catalytic activity//3-beta-hydroxy-delta5-steroid dehydrogenase activity//oxidoreductase activity, acting on CH-OH group of donors//steroid dehydr…	dihydroflavonol-4-reductase-like	http://www.genome.jp/dbget-bin/www_bget?sly:101265652	Cinnamoyl-CoA reductase 1; contains IPR001509 (NAD-dependent epimerase/dehydratase), IPR016040 (NAD(P)-binding domain)
Achn329181	13.9489	17.7049	19.0105	18.3965	28.7996	15.3962	21.8513	34.6253	46.6601	46.1761	GO:1901576//GO:0009987//GO:0071704//GO:0009058//GO:0044237//GO:0044711//GO:0044699//GO:0006629//GO:0044238//GO:0008152//GO:0044710//GO:0008150//GO:0008610//GO:1901362//GO:1901360//GO:0008202//GO:0055114//GO:0006694	organic substance biosynthetic process//cellular process//organic substance metabolic process//biosynthetic process//cellular metabolic process//single-organism biosynthetic process//single-organism process//lipid metabolic process//primary metabolic process//metabolic process//single-organism metabolic process//biological_process//lipid biosynthetic process//organic cyclic compound biosynthetic …	--	--	GO:0050662//GO:0005488//GO:0033764//GO:0016616//GO:0003674//GO:0016491//GO:0016229//GO:0016614//GO:0048037//GO:0003824//GO:0003854	coenzyme binding//binding//steroid dehydrogenase activity, acting on the CH-OH group of donors, NAD or NADP as acceptor//oxidoreductase activity, acting on the CH-OH group of donors, NAD or NADP as acceptor//molecular_function//oxidoreductase activity//steroid dehydrogenase activity//oxidoreductase activity, acting on CH-OH group of donors//cofactor binding//catalytic activity//3-beta-hydroxy-del…	CCR1; cinnamoyl-CoA reductase; K09753 cinnamoyl-CoA reductase [EC:1.2.1.44]	http://www.genome.jp/dbget-bin/www_bget?sly:100125904	Cinnamoyl-CoA reductase; contains IPR001509 (NAD-dependent epimerase/dehydratase), IPR016024 (Armadillo-type fold), IPR016040 (NAD(P)-binding domain)
Achn343611	3.55469	7.0853	10.9823	19.8864	14.4914	41.9009	31.7193	44.3115	38.972	33.8848	GO:0044238//GO:0008150//GO:0044710//GO:0008152//GO:1901360//GO:1901362//GO:0008202//GO:0008610//GO:0006694//GO:0055114//GO:1901576//GO:0009987//GO:0044237//GO:0071704//GO:0009058//GO:0006629//GO:0044711//GO:0044699	primary metabolic process//biological_process//single-organism metabolic process//metabolic process//organic cyclic compound metabolic process//organic cyclic compound biosynthetic process//steroid metabolic process//lipid biosynthetic process//steroid biosynthetic process//oxidation-reduction process//organic substance biosynthetic process//cellular process//cellular metabolic process//organic s…	--	--	GO:0016614//GO:0016229//GO:0048037//GO:0003824//GO:0003854//GO:0033764//GO:0050662//GO:0005488//GO:0016616//GO:0016491//GO:0003674	oxidoreductase activity, acting on CH-OH group of donors//steroid dehydrogenase activity//cofactor binding//catalytic activity//3-beta-hydroxy-delta5-steroid dehydrogenase activity//steroid dehydrogenase activity, acting on the CH-OH group of donors, NAD or NADP as acceptor//coenzyme binding//binding//oxidoreductase activity, acting on the CH-OH group of donors, NAD or NADP as acceptor//oxidoredu…	cinnamoyl-CoA reductase 1-like	http://www.genome.jp/dbget-bin/www_bget?sly:101268681	Cinnamoyl-CoA reductase, putative; contains IPR001509 (NAD-dependent epimerase/dehydratase), IPR016040 (NAD(P)-binding domain)
Achn374101	0.323349	0.110364	0.392404	0.663542	0.362966	0.48691	0.724524	0.736235	0.571296	0.365321	GO:0055114//GO:0006694//GO:0008610//GO:0008202//GO:1901360//GO:0006807//GO:1901362//GO:0044267//GO:0043604//GO:0008152//GO:0008150//GO:0034645//GO:0044710//GO:0006518//GO:0044238//GO:0034641//GO:0044699//GO:0010467//GO:0044711//GO:1901564//GO:0006629//GO:0043043//GO:0009058//GO:0071704//GO:0006413//GO:0044237//GO:0019538//GO:1901566//GO:0009987//GO:0044249//GO:0043170//GO:0044271//GO:0044260//GO:…	oxidation-reduction process//steroid biosynthetic process//lipid biosynthetic process//steroid metabolic process//organic cyclic compound metabolic process//nitrogen compound metabolic process//organic cyclic compound biosynthetic process//cellular protein metabolic process//amide biosynthetic process//metabolic process//biological_process//cellular macromolecule biosynthetic process//single-orga…	--	--	GO:0003743//GO:0003723//GO:0003854//GO:0003824//GO:0003676//GO:0048037//GO:0008135//GO:0097159//GO:0016229//GO:0016614//GO:0003674//GO:0016491//GO:1901363//GO:0016616//GO:0005488//GO:0050662//GO:0033764	translation initiation factor activity//RNA binding//3-beta-hydroxy-delta5-steroid dehydrogenase activity//catalytic activity//nucleic acid binding//cofactor binding//translation factor activity, RNA binding//organic cyclic compound binding//steroid dehydrogenase activity//oxidoreductase activity, acting on CH-OH group of donors//molecular_function//oxidoreductase activity//heterocyclic compound …	tetraketide alpha-pyrone reductase 2-like	http://www.genome.jp/dbget-bin/www_bget?sly:101260860	Cinnamoyl-CoA reductase; contains IPR001509 (NAD-dependent epimerase/dehydratase), IPR016040 (NAD(P)-binding domain)
Achn006311	2.52601	3.00808	3.36057	2.96027	4.45272	11.0853	9.76681	12.5656	27.2678	30.6936	--	--	--	--	GO:0008168//GO:0003674//GO:0016741//GO:0008171//GO:0016740//GO:0003824	methyltransferase activity//molecular_function//transferase activity, transferring one-carbon groups//O-methyltransferase activity//transferase activity//catalytic activity	caffeoyl-CoA O-methyltransferase; K00588 caffeoyl-CoA O-methyltransferase [EC:2.1.1.104]	http://www.genome.jp/dbget-bin/www_bget?sly:101265690	Caffeoyl-CoA-O-methyltransferase; contains IPR002935 (O-methyltransferase, family 3)
Achn273661	5.79178	14.8605	15.8205	15.5423	20.1799	21.6876	36.1495	27.7704	44.4271	50.0452	--	--	--	--	GO:0008168//GO:0008171//GO:0016740//GO:0016741//GO:0003824//GO:0003674	methyltransferase activity//O-methyltransferase activity//transferase activity//transferase activity, transferring one-carbon groups//catalytic activity//molecular_function	caffeoyl-CoA O-methyltransferase; K00588 caffeoyl-CoA O-methyltransferase [EC:2.1.1.104]	http://www.genome.jp/dbget-bin/www_bget?sly:101265690	Caffeoyl-CoA-O-methyltransferase; contains IPR002935 (O-methyltransferase, family 3)
Achn045731	0.628131	0	0	0.0317206	0.214362	29.8843	28.7249	26.1661	34.6053	37.5085	--	--	--	--	GO:0016741//GO:0016740//GO:0008171//GO:0003824//GO:0005488//GO:0008168//GO:0005515//GO:0046983//GO:0003674	transferase activity, transferring one-carbon groups//transferase activity//O-methyltransferase activity//catalytic activity//binding//methyltransferase activity//protein binding//protein dimerization activity//molecular_function	caffeic acid 3-O-methyltransferase; K13066 caffeic acid 3-O-methyltransferase [EC:2.1.1.68]	http://www.genome.jp/dbget-bin/www_bget?sly:101251452	Caffeic acid O-methyltransferase; contains IPR001077 (O-methyltransferase, family 2), IPR012967 (Plant methyltransferase dimerisation)
Achn047151	0	0	0	0	0	1.2333	2.31399	0.378937	0.455776	0.563867	--	--	--	--	GO:0003824//GO:0016741//GO:0008171//GO:0016740//GO:0003674//GO:0008168	catalytic activity//transferase activity, transferring one-carbon groups//O-methyltransferase activity//transferase activity//molecular_function//methyltransferase activity	caffeic acid 3-O-methyltransferase; K13066 caffeic acid 3-O-methyltransferase [EC:2.1.1.68]	http://www.genome.jp/dbget-bin/www_bget?sly:101251452	Putative caffeic acid O-methyltransferase; contains IPR001077 (O-methyltransferase, family 2)
Achn267681	31.5535	83.9086	82.6037	62.9221	65.6649	74.739	45.0853	76.6068	117.852	114.293	--	--	--	--	GO:0005515//GO:0008168//GO:0005488//GO:0003674//GO:0046983//GO:0008171//GO:0016740//GO:0016741//GO:0003824	protein binding//methyltransferase activity//binding//molecular_function//protein dimerization activity//O-methyltransferase activity//transferase activity//transferase activity, transferring one-carbon groups//catalytic activity	caffeic acid 3-O-methyltransferase; K13066 caffeic acid 3-O-methyltransferase [EC:2.1.1.68]	http://www.genome.jp/dbget-bin/www_bget?sly:101251452	Caffeic acid O-methyltransferase; contains IPR001077 (O-methyltransferase, family 2), IPR012967 (Plant methyltransferase dimerisation)
Achn282571	0.095114	0.0634023	0.0711626	0	0	0.401864	0.459318	0.43566	0.772667	0.696279	--	--	--	--	GO:0046983//GO:0003674//GO:0005488//GO:0008168//GO:0005515//GO:0003824//GO:0016741//GO:0008171//GO:0016740	protein dimerization activity//molecular_function//binding//methyltransferase activity//protein binding//catalytic activity//transferase activity, transferring one-carbon groups//O-methyltransferase activity//transferase activity	caffeic acid 3-O-methyltransferase; K13066 caffeic acid 3-O-methyltransferase [EC:2.1.1.68]	http://www.genome.jp/dbget-bin/www_bget?sly:101251452	Caffeic acid 3-O-methyltransferase; contains IPR001077 (O-methyltransferase, family 2), IPR012967 (Plant methyltransferase dimerisation)
Achn387401	0.325611	0.0519796	0.16882	0.341278	1.06287	845.401	162.065	183.606	246.202	309.98	GO:0006996//GO:0007005//GO:0009987//GO:0016043//GO:0071840//GO:0008150	organelle organization//mitochondrion organization//cellular process//cellular component organization//cellular component organization or biogenesis//biological_process	GO:0044425//GO:0044444//GO:0044446//GO:0031305//GO:0043231//GO:0098573//GO:0043227//GO:0044422//GO:0043229//GO:0031966//GO:0005743//GO:0031301//GO:0031304//GO:0044464//GO:0019866//GO:0005622//GO:0031975//GO:0043226//GO:0005737//GO:0005623//GO:0032592//GO:0031967//GO:0005575//GO:0031090//GO:0031224//GO:0005740//GO:0044429//GO:0016021//GO:0031300//GO:0044424//GO:0016020//GO:0044455//GO:0005739	membrane part//cytoplasmic part//intracellular organelle part//integral component of mitochondrial inner membrane//intracellular membrane-bounded organelle//intrinsic component of mitochondrial membrane//membrane-bounded organelle//organelle part//intracellular organelle//mitochondrial membrane//mitochondrial inner membrane//integral component of organelle membrane//intrinsic component of mitocho…	GO:0003674//GO:0008168//GO:0003824//GO:0016741//GO:0016740//GO:0008171	molecular_function//methyltransferase activity//catalytic activity//transferase activity, transferring one-carbon groups//transferase activity//O-methyltransferase activity	caffeic acid 3-O-methyltransferase 1	http://www.genome.jp/dbget-bin/www_bget?sly:101260288	O-methyltransferase, putative; contains IPR001077 (O-methyltransferase, family 2), IPR011991 (Winged helix-turn-helix DNA-binding domain)
Achn010311	0.48802	1.48658	1.28952	2.23315	3.12094	14.4398	465.549	394.077	327.08	153.005	--	--	--	--	GO:0005515//GO:0005488//GO:0003674	protein binding//binding//molecular_function	glutathione transferase GST 23-like; K00799 glutathione S-transferase [EC:2.5.1.18]	http://www.genome.jp/dbget-bin/www_bget?sly:101258000	Glutathione transferase; contains IPR010987 (Glutathione S-transferase, C-terminal-like), IPR012336 (Thioredoxin-like fold)
Achn042331	0	0	0.05439	0.0896942	0.378705	0.375436	13.6536	13.2971	13.0604	5.85289	--	--	--	--	GO:0003674//GO:0005488//GO:0005515	molecular_function//binding//protein binding	glutathione transferase GST 23-like; K00799 glutathione S-transferase [EC:2.5.1.18]	http://www.genome.jp/dbget-bin/www_bget?sly:101258000	Glutathione transferase; contains IPR010987 (Glutathione S-transferase, C-terminal-like), IPR012336 (Thioredoxin-like fold)
Achn042341	0	0	0	0	0.0240777	0.294434	3.42979	0.951454	0.586467	0.133871	--	--	--	--	GO:0005515//GO:0005488//GO:0003674	protein binding//binding//molecular_function	glutathione transferase GST 23-like; K00799 glutathione S-transferase [EC:2.5.1.18]	http://www.genome.jp/dbget-bin/www_bget?sly:101258000	Glutathione transferase; contains IPR010987 (Glutathione S-transferase, C-terminal-like), IPR012336 (Thioredoxin-like fold)
Achn059951	7.32204	9.13756	15.4838	13.9673	12.5571	45.6201	42.502	44.5668	58.6216	74.8896	--	--	--	--	GO:0003674//GO:0005488//GO:0005515	molecular_function//binding//protein binding	protein IN2-1 homolog B; K00799 glutathione S-transferase [EC:2.5.1.18]	http://www.genome.jp/dbget-bin/www_bget?sly:101256964	Glutathione S-transferase; contains IPR010987 (Glutathione S-transferase, C-terminal-like), IPR012336 (Thioredoxin-like fold)
Achn061881	2.13496	1.02695	0.113889	0.204709	0.84507	1.44177	7.29551	14.844	4.57616	2.66642	--	--	--	--	GO:0003674//GO:0005515//GO:0005488	molecular_function//protein binding//binding	probable glutathione S-transferase parA; K00799 glutathione S-transferase [EC:2.5.1.18]	http://www.genome.jp/dbget-bin/www_bget?sly:101244300	Glutathione s-transferase, putative; contains IPR010987 (Glutathione S-transferase, C-terminal-like), IPR012336 (Thioredoxin-like fold)
Achn061891	37.9065	44.4692	39.1271	86.8564	48.7543	97.7544	170.058	87.1391	80.4396	138.973	--	--	--	--	GO:0005515//GO:0005488//GO:0003674	protein binding//binding//molecular_function	glutathione S-transferase U25-like; K00799 glutathione S-transferase [EC:2.5.1.18]	http://www.genome.jp/dbget-bin/www_bget?sly:101266488	Glutathione s-transferase, putative; contains IPR010987 (Glutathione S-transferase, C-terminal-like), IPR012336 (Thioredoxin-like fold)
Achn070771	4.3143	3.1098	3.00904	2.69016	3.49846	8.84006	8.05595	9.85855	10.686	11.6077	--	--	--	--	GO:0003674//GO:0005488//GO:0005515	molecular_function//binding//protein binding	glutathione S-transferase omega-like 2; K07393 putative glutathione S-transferase	http://www.genome.jp/dbget-bin/www_bget?sly:101264336	Glutathione transferase, putative; contains IPR010987 (Glutathione S-transferase, C-terminal-like), IPR016639 (Glutathione S-transferase (GST))
Achn083281	6.14059	30.8324	44.8729	51.8094	13.612	31.2777	191.385	107.477	28.1112	25.3021	--	--	--	--	GO:0005488//GO:0005515//GO:0003674	binding//protein binding//molecular_function	uncharacterized LOC543816; K00799 glutathione S-transferase [EC:2.5.1.18]	http://www.genome.jp/dbget-bin/www_bget?sly:543816	Glutathione s-transferase, putative; contains IPR010987 (Glutathione S-transferase, C-terminal-like), IPR012336 (Thioredoxin-like fold)
Achn090591	0	0	0.0318785	0.0187139	0.10406	2.60921	5.26247	14.1711	4.73369	7.05217	--	--	--	--	GO:0003674//GO:0005515//GO:0005488	molecular_function//protein binding//binding	glutathione transferase GST 23-like; K00799 glutathione S-transferase [EC:2.5.1.18]	http://www.genome.jp/dbget-bin/www_bget?sly:101249765	Glutathione transferase; contains IPR010987 (Glutathione S-transferase, C-terminal-like), IPR012336 (Thioredoxin-like fold)
Achn090601	0	0	0	0	0	0.146054	0.445558	1.08087	1.28435	1.97247	--	--	--	--	GO:0003674//GO:0005515//GO:0005488	molecular_function//protein binding//binding	uncharacterized LOC543815; K00799 glutathione S-transferase [EC:2.5.1.18]	http://www.genome.jp/dbget-bin/www_bget?sly:543815	Glutathione transferase; contains IPR012336 (Thioredoxin-like fold)
Achn090611	0	0	0	0	0.098252	0.357308	0.950101	0.460197	0.508133	1.72882	--	--	--	--	--	--	glutathione transferase GST 23-like; K00799 glutathione S-transferase [EC:2.5.1.18]	http://www.genome.jp/dbget-bin/www_bget?sly:101249765	Glutathione s-transferase, putative; contains IPR010987 (Glutathione S-transferase, C-terminal-like)
Achn120221	9.998	8.67891	8.03744	4.84787	7.59086	35.7802	25.7366	20.9133	17.7867	18.4798	GO:0065008//GO:0042592//GO:0044699//GO:0044763//GO:0009987//GO:0050794//GO:0045454//GO:0065007//GO:0050789//GO:0019725//GO:0008150	regulation of biological quality//homeostatic process//single-organism process//single-organism cellular process//cellular process//regulation of cellular process//cell redox homeostasis//biological regulation//regulation of biological process//cellular homeostasis//biological_process	--	--	GO:0015035//GO:0016491//GO:0003674//GO:0005488//GO:0016667//GO:0005515//GO:0009055//GO:0015036//GO:0003824	protein disulfide oxidoreductase activity//oxidoreductase activity//molecular_function//binding//oxidoreductase activity, acting on a sulfur group of donors//protein binding//electron carrier activity//disulfide oxidoreductase activity//catalytic activity	uncharacterized LOC101255233	http://www.genome.jp/dbget-bin/www_bget?sly:101255233	Glutathione S-transferase, N-terminal domain containing protein; contains IPR012336 (Thioredoxin-like fold)
Achn132471	39.0037	54.9929	52.4002	40.561	55.7079	78.7087	66.7865	62.1692	77.4962	84.2531	--	--	--	--	GO:0005515//GO:0005488//GO:0003674	protein binding//binding//molecular_function	glutathione S-transferase T1-like; K00799 glutathione S-transferase [EC:2.5.1.18]	http://www.genome.jp/dbget-bin/www_bget?sly:101261142	Glutathione S-transferase theta; contains IPR010987 (Glutathione S-transferase, C-terminal-like), IPR012336 (Thioredoxin-like fold)
Achn137751	0.767192	1.03393	0.582309	0.650275	2.79653	0.941434	1.29268	1.80149	3.5939	29.9982	GO:0044765//GO:0006811//GO:1902578//GO:0006813//GO:0008150//GO:0051234//GO:0051179//GO:0030001//GO:0006812//GO:0015672//GO:0044699//GO:0006810	single-organism transport//ion transport//single-organism localization//potassium ion transport//biological_process//establishment of localization//localization//metal ion transport//cation transport//monovalent inorganic cation transport//single-organism process//transport	GO:0019028//GO:0005575//GO:0016020//GO:0044423//GO:0019012	viral capsid//cellular_component//membrane//virion part//virion	GO:0005216//GO:0015269//GO:0022836//GO:0015267//GO:0022890//GO:0022838//GO:0015079//GO:0015075//GO:0022857//GO:0022803//GO:0022892//GO:0005227//GO:0008324//GO:0005261//GO:0046873//GO:0015077//GO:0003674//GO:0022839//GO:0005488//GO:0005215//GO:0022891//GO:0005267//GO:0005515	ion channel activity//calcium-activated potassium channel activity//gated channel activity//channel activity//inorganic cation transmembrane transporter activity//substrate-specific channel activity//potassium ion transmembrane transporter activity//ion transmembrane transporter activity//transmembrane transporter activity//passive transmembrane transporter activity//substrate-specific transporte…	glutathione S-transferase U10-like; K00799 glutathione S-transferase [EC:2.5.1.18]	http://www.genome.jp/dbget-bin/www_bget?sly:101259327	Glutathione s-transferase, putative; contains IPR010987 (Glutathione S-transferase, C-terminal-like), IPR012336 (Thioredoxin-like fold)
Achn144081	1.78429	1.10716	1.79683	2.34816	3.19122	23.181	9.36179	11.5654	11.4393	10.0123	--	--	--	--	GO:0003674//GO:0005488//GO:0005515	molecular_function//binding//protein binding	glutathione S-transferase U17-like; K00799 glutathione S-transferase [EC:2.5.1.18]	http://www.genome.jp/dbget-bin/www_bget?sly:101250402	Glutathione S-transferase 1; contains IPR010987 (Glutathione S-transferase, C-terminal-like), IPR012336 (Thioredoxin-like fold)
Achn144531	11.7046	6.29713	6.66056	5.72596	6.34934	18.2088	14.8639	10.5377	10.1123	11.2103	--	--	--	--	GO:0005515//GO:0005488//GO:0003674	protein binding//binding//molecular_function	glutathione S-transferase U17-like; K00799 glutathione S-transferase [EC:2.5.1.18]	http://www.genome.jp/dbget-bin/www_bget?sly:101255298	Glutathione S-transferase; contains IPR010987 (Glutathione S-transferase, C-terminal-like), IPR012336 (Thioredoxin-like fold)
Achn160881	2.01793	0.281849	0.49226	0.849879	2.27817	1.24175	0.491757	1.66534	2.04603	3.66041	--	--	--	--	GO:0005515//GO:0005488//GO:0003674	protein binding//binding//molecular_function	probable glutathione S-transferase parA; K00799 glutathione S-transferase [EC:2.5.1.18]	http://www.genome.jp/dbget-bin/www_bget?sly:101244300	Glutathione s-transferase, putative; contains IPR010987 (Glutathione S-transferase, C-terminal-like), IPR012336 (Thioredoxin-like fold)
Achn160901	216.857	124.741	78.3077	94.4149	152.522	330.871	79.6152	111.042	131.969	226.068	--	--	--	--	GO:0005488//GO:0005515//GO:0003674	binding//protein binding//molecular_function	probable glutathione S-transferase; K00799 glutathione S-transferase [EC:2.5.1.18]	http://www.genome.jp/dbget-bin/www_bget?sly:101244886	Glutathione s-transferase, putative; contains IPR010987 (Glutathione S-transferase, C-terminal-like), IPR012336 (Thioredoxin-like fold)
Achn160921	0.0542602	0.0615734	0	0.0860118	0	1.25943	0.450956	0.384264	0.537083	2.49293	--	--	--	--	GO:0005515//GO:0005488//GO:0003674	protein binding//binding//molecular_function	glutathione S-transferase-like protein; K00799 glutathione S-transferase [EC:2.5.1.18]	http://www.genome.jp/dbget-bin/www_bget?sly:543836	Glutathione S-transferase; contains IPR010987 (Glutathione S-transferase, C-terminal-like), IPR012336 (Thioredoxin-like fold)
Achn183791	0.0248593	0.333353	0.42017	0.690284	0.432806	0.987234	0.845668	1.29344	1.96986	12.176	--	--	--	--	GO:0043169//GO:0046914//GO:0003674//GO:0043167//GO:0005515//GO:0046872//GO:0008270//GO:0005488	cation binding//transition metal ion binding//molecular_function//ion binding//protein binding//metal ion binding//zinc ion binding//binding	glutathione S-transferase U10-like; K00799 glutathione S-transferase [EC:2.5.1.18]	http://www.genome.jp/dbget-bin/www_bget?sly:101259327	Glutathione S-transferase; contains IPR010987 (Glutathione S-transferase, C-terminal-like), IPR012336 (Thioredoxin-like fold)
Achn199901	23.7117	17.1485	14.5677	13.4565	17.685	44.9035	38.28	34.9628	30.5841	35.7713	--	--	--	--	GO:0003674//GO:0005488//GO:0005515	molecular_function//binding//protein binding	glutathione S-transferase TCHQD	http://www.genome.jp/dbget-bin/www_bget?sly:101248870	Glutathione transferase; contains IPR010987 (Glutathione S-transferase, C-terminal-like), IPR012336 (Thioredoxin-like fold)
Achn208861	1.52321	2.34491	3.09808	2.8962	2.90715	2.42016	2.26688	4.2525	4.39392	4.35486	GO:0044699//GO:0055114//GO:0008152//GO:0044710//GO:0008150	single-organism process//oxidation-reduction process//metabolic process//single-organism metabolic process//biological_process	--	--	GO:0043167//GO:0003674//GO:0016491//GO:0005488//GO:0046872//GO:0003824//GO:0043169	ion binding//molecular_function//oxidoreductase activity//binding//metal ion binding//catalytic activity//cation binding	glutathione S-transferase U17-like; K00799 glutathione S-transferase [EC:2.5.1.18]	http://www.genome.jp/dbget-bin/www_bget?sly:101255298	Pentatricopeptide repeat-containing protein, putative; contains IPR002885 (Pentatricopeptide repeat), IPR009769 (Domain of unknown function DUF1336), IPR011990 (Tetratricopeptide-like helical)
Achn217181	0.151035	0.0953114	0.0426793	0.0978253	0.108566	0.811413	0.675938	0.440867	3.93634	6.3672	--	--	--	--	GO:0005515//GO:0005488//GO:0003674	protein binding//binding//molecular_function	glutathione transferase GST 23-like; K00799 glutathione S-transferase [EC:2.5.1.18]	http://www.genome.jp/dbget-bin/www_bget?sly:101249765	Glutathione s-transferase, putative; contains IPR010987 (Glutathione S-transferase, C-terminal-like), IPR012336 (Thioredoxin-like fold)
Achn223471	64.3027	49.7354	37.6798	36.0787	22.749	120.277	95.2478	60.0643	47.6576	58.6769	GO:0008150//GO:0044710//GO:0008152//GO:0055114//GO:0044699	biological_process//single-organism metabolic process//metabolic process//oxidation-reduction process//single-organism process	--	--	GO:0042803//GO:0051540//GO:0051536//GO:0003824//GO:0042802//GO:0005488//GO:0045502//GO:0005515//GO:0016651//GO:0008134//GO:0016491//GO:0046983//GO:0003674	protein homodimerization activity//metal cluster binding//iron-sulfur cluster binding//catalytic activity//identical protein binding//binding//dynein binding//protein binding//oxidoreductase activity, acting on NAD(P)H//transcription factor binding//oxidoreductase activity//protein dimerization activity//molecular_function	glutathione transferase GST 23-like; K00799 glutathione S-transferase [EC:2.5.1.18]	http://www.genome.jp/dbget-bin/www_bget?sly:101258000	Glutathione s-transferase, putative; contains IPR010987 (Glutathione S-transferase, C-terminal-like)
Achn223491	1.92886	2.52337	2.89279	3.89922	2.29257	11.7	39.7834	19.6885	13.9582	12.0995	--	--	--	--	--	--	uncharacterized LOC543816; K00799 glutathione S-transferase [EC:2.5.1.18]	http://www.genome.jp/dbget-bin/www_bget?sly:543816	Glutathione s-transferase, putative; contains IPR010987 (Glutathione S-transferase, C-terminal-like)
Achn252771	62.9968	77.4953	59.9341	38.9426	45.8158	137.495	140.36	97.6889	108.585	101.883	--	--	--	--	GO:0003674//GO:0005488//GO:0005515	molecular_function//binding//protein binding	glutathione S-transferase; K00799 glutathione S-transferase [EC:2.5.1.18]	http://www.genome.jp/dbget-bin/www_bget?sly:101253468	Putative glutathione S-transferase; contains IPR010987 (Glutathione S-transferase, C-terminal-like), IPR012336 (Thioredoxin-like fold)
Achn296121	617.026	934.577	1253.83	889.284	695.539	1889.47	3431.31	2977.86	1893.04	1571.4	--	--	--	--	GO:0005515//GO:0005488//GO:0003674	protein binding//binding//molecular_function	glutathione S-transferase F11; K00799 glutathione S-transferase [EC:2.5.1.18]	http://www.genome.jp/dbget-bin/www_bget?sly:101265881	Glutathione S-transferase 5; contains IPR010987 (Glutathione S-transferase, C-terminal-like), IPR012336 (Thioredoxin-like fold)
Achn334561	92.4443	206.958	153.295	180.088	134.148	98.5755	275.558	231.609	189.257	126.373	--	--	GO:0005576//GO:0005575	extracellular region//cellular_component	GO:0005488//GO:0034061//GO:0005515//GO:0003887//GO:0016779//GO:0061135//GO:0030414//GO:0003674//GO:0004857//GO:0098772//GO:0016740//GO:0061134//GO:0030234//GO:0003824//GO:0004867//GO:0004866//GO:0016772	binding//DNA polymerase activity//protein binding//DNA-directed DNA polymerase activity//nucleotidyltransferase activity//endopeptidase regulator activity//peptidase inhibitor activity//molecular_function//enzyme inhibitor activity//molecular function regulator//transferase activity//peptidase regulator activity//enzyme regulator activity//catalytic activity//serine-type endopeptidase inhibitor a…	glutathione transferase GST 23-like; K00799 glutathione S-transferase [EC:2.5.1.18]	http://www.genome.jp/dbget-bin/www_bget?sly:101258000	Glutathione transferase; contains IPR010987 (Glutathione S-transferase, C-terminal-like), IPR012336 (Thioredoxin-like fold)
Achn339951	0.0362069	0.0199219	0	0.0194057	0	1.06463	1.21654	2.1866	1.72173	1.76833	--	--	--	--	GO:0005515//GO:0005488//GO:0003674	protein binding//binding//molecular_function	enhancer of mRNA-decapping protein 4-like; K12616 enhancer of mRNA-decapping protein 4	http://www.genome.jp/dbget-bin/www_bget?sly:101268011	Glutathione S-transferase; contains IPR012336 (Thioredoxin-like fold)
Achn371341	1.31402	1.81399	1.13525	0.896528	1.47161	33.1695	21.3774	17.805	7.26536	6.94616	--	--	--	--	--	--	microsomal glutathione S-transferase 3; K00799 glutathione S-transferase [EC:2.5.1.18]	http://www.genome.jp/dbget-bin/www_bget?sly:101263072	Microsomal glutathione s-transferase, putative; contains IPR001129 (Membrane-associated, eicosanoid/glutathione metabolism (MAPEG) protein), IPR023352 (Membrane associated eicosanoid/glutathione metabolism-like domain)
Achn022311	0.0835882	0.239847	0.278086	0.553575	0.686359	0.885907	1.15353	1.01051	0.818554	1.25624	GO:0009987//GO:0006810//GO:0044763//GO:0044699//GO:0051179//GO:0008150//GO:0051234//GO:1902578//GO:0006811//GO:0055085//GO:0044765	cellular process//transport//single-organism cellular process//single-organism process//localization//biological_process//establishment of localization//single-organism localization//ion transport//transmembrane transport//single-organism transport	GO:0016020//GO:0005575	membrane//cellular_component	GO:0022891//GO:0005215//GO:0003674//GO:0022857//GO:0015075//GO:0022892//GO:0022803//GO:0022838//GO:0015267//GO:0005216	substrate-specific transmembrane transporter activity//transporter activity//molecular_function//transmembrane transporter activity//ion transmembrane transporter activity//substrate-specific transporter activity//passive transmembrane transporter activity//substrate-specific channel activity//channel activity//ion channel activity	putative cyclic nucleotide-gated ion channel 18; K05391 cyclic nucleotide gated channel, other eukaryote	http://www.genome.jp/dbget-bin/www_bget?sly:101248443	Cyclic nucleotide-gated ion channel, putative; contains IPR014710 (RmlC-like jelly roll fold)
Achn045431	21.4257	13.98	17.5108	21.7856	15.8765	46.0177	90.9887	53.5259	24.6538	23.956	GO:0009987//GO:0006810//GO:0044699//GO:0044763//GO:0051179//GO:0051234//GO:0008150//GO:1902578//GO:0006811//GO:0044765//GO:0055085	cellular process//transport//single-organism process//single-organism cellular process//localization//establishment of localization//biological_process//single-organism localization//ion transport//single-organism transport//transmembrane transport	GO:0016020//GO:0005575	membrane//cellular_component	GO:0005515//GO:0022891//GO:0005215//GO:0005488//GO:0003674//GO:0022892//GO:0022803//GO:0022857//GO:0015075//GO:0022838//GO:0015267//GO:0005216	protein binding//substrate-specific transmembrane transporter activity//transporter activity//binding//molecular_function//substrate-specific transporter activity//passive transmembrane transporter activity//transmembrane transporter activity//ion transmembrane transporter activity//substrate-specific channel activity//channel activity//ion channel activity	cyclic nucleotide-gated ion channel 1; K05391 cyclic nucleotide gated channel, other eukaryote	http://www.genome.jp/dbget-bin/www_bget?sly:101250084	Cyclic nucleotide-gated ion channel, putative; contains IPR014710 (RmlC-like jelly roll fold)
Achn055971	66.3323	56.4294	64.5494	58.5259	64.1009	102.518	109.47	95.1075	88.2539	89.1132	GO:0044710//GO:0008150//GO:0051234//GO:0022607//GO:0008152//GO:0051179//GO:0034641//GO:0006461//GO:0071941//GO:0071840//GO:0006811//GO:0044085//GO:1902578//GO:0006807//GO:0043933//GO:0044765//GO:0019627//GO:0055085//GO:0065003//GO:0009987//GO:0016043//GO:0006810//GO:0043603//GO:0044281//GO:1901564//GO:0070271//GO:0044763//GO:0044699//GO:0071822//GO:0044237//GO:0071704	single-organism metabolic process//biological_process//establishment of localization//cellular component assembly//metabolic process//localization//cellular nitrogen compound metabolic process//protein complex assembly//nitrogen cycle metabolic process//cellular component organization or biogenesis//ion transport//cellular component biogenesis//single-organism localization//nitrogen compound meta…	GO:0016020//GO:0005575	membrane//cellular_component	GO:0043169//GO:0022803//GO:0022892//GO:0016151//GO:0015075//GO:0022857//GO:0015267//GO:0022838//GO:0005216//GO:0022891//GO:0046872//GO:0005515//GO:0005215//GO:0005488//GO:0046914//GO:0003674//GO:0043167	cation binding//passive transmembrane transporter activity//substrate-specific transporter activity//nickel cation binding//ion transmembrane transporter activity//transmembrane transporter activity//channel activity//substrate-specific channel activity//ion channel activity//substrate-specific transmembrane transporter activity//metal ion binding//protein binding//transporter activity//binding//…	probable cyclic nucleotide-gated ion channel 5; K05391 cyclic nucleotide gated channel, other eukaryote	http://www.genome.jp/dbget-bin/www_bget?sly:101267716	Cyclic nucleotide-gated ion channel, putative; contains IPR000048 (IQ motif, EF-hand binding site), IPR005821 (Ion transport domain), IPR014710 (RmlC-like jelly roll fold)
Achn081951	1.15277	1.19448	0.927684	1.24474	0.838894	6.88971	3.23214	4.33378	5.07734	5.438	GO:0009987//GO:0006810//GO:0044699//GO:0044763//GO:0051234//GO:0008150//GO:0051179//GO:0006811//GO:1902578//GO:0044765//GO:0055085	cellular process//transport//single-organism process//single-organism cellular process//establishment of localization//biological_process//localization//ion transport//single-organism localization//single-organism transport//transmembrane transport	GO:0016020//GO:0005575	membrane//cellular_component	GO:0022891//GO:0005515//GO:0005215//GO:0005488//GO:0003674//GO:0022892//GO:0022803//GO:0022857//GO:0015075//GO:0015267//GO:0022838//GO:0005216	substrate-specific transmembrane transporter activity//protein binding//transporter activity//binding//molecular_function//substrate-specific transporter activity//passive transmembrane transporter activity//transmembrane transporter activity//ion transmembrane transporter activity//channel activity//substrate-specific channel activity//ion channel activity	putative cyclic nucleotide-gated ion channel 15; K05391 cyclic nucleotide gated channel, other eukaryote	http://www.genome.jp/dbget-bin/www_bget?sly:101249432	Cyclic nucleotide-gated ion channel, putative; contains IPR014710 (RmlC-like jelly roll fold)
Achn097761	3.10698	3.60701	5.903	5.94847	5.99662	5.1795	4.70859	5.91842	7.12245	7.28822	GO:0006810//GO:0009987//GO:0044699//GO:0044763//GO:0051179//GO:0051234//GO:0008150//GO:0044765//GO:0055085//GO:1902578//GO:0006811	transport//cellular process//single-organism process//single-organism cellular process//localization//establishment of localization//biological_process//single-organism transport//transmembrane transport//single-organism localization//ion transport	GO:0005575//GO:0016020	cellular_component//membrane	GO:0005215//GO:0005488//GO:0005515//GO:0022891//GO:0003674//GO:0022892//GO:0022803//GO:0022857//GO:0015075//GO:0005216//GO:0022838//GO:0015267	transporter activity//binding//protein binding//substrate-specific transmembrane transporter activity//molecular_function//substrate-specific transporter activity//passive transmembrane transporter activity//transmembrane transporter activity//ion transmembrane transporter activity//ion channel activity//substrate-specific channel activity//channel activity	probable cyclic nucleotide-gated ion channel 5; K05391 cyclic nucleotide gated channel, other eukaryote	http://www.genome.jp/dbget-bin/www_bget?sly:101267716	Cyclic nucleotide gated channel 9; contains IPR000048 (IQ motif, EF-hand binding site), IPR003938 (Potassium channel, voltage-dependent, EAG/ELK/ERG)
Achn114441	6.80095	9.32444	10.2529	11.1952	11.4071	12.9906	12.8295	13.6517	17.0127	17.7908	GO:0010467//GO:0044699//GO:0044763//GO:0044237//GO:0031326//GO:0071704//GO:0009058//GO:0044271//GO:0050794//GO:0044249//GO:0006725//GO:0097659//GO:0043170//GO:0006351//GO:0009987//GO:0019438//GO:0065007//GO:0050789//GO:0080090//GO:0016070//GO:0010556//GO:0006810//GO:1901576//GO:1903506//GO:0009059//GO:0006355//GO:0044260//GO:0019222//GO:0006811//GO:0010468//GO:0034654//GO:0060255//GO:0090304//GO:…	gene expression//single-organism process//single-organism cellular process//cellular metabolic process//regulation of cellular biosynthetic process//organic substance metabolic process//biosynthetic process//cellular nitrogen compound biosynthetic process//regulation of cellular process//cellular biosynthetic process//cellular aromatic compound metabolic process//nucleic acid-templated transcript…	GO:0043231//GO:0043228//GO:0044446//GO:0044464//GO:0005622//GO:0000775//GO:0043227//GO:0043229//GO:0044422//GO:0005694//GO:0044427//GO:0043226//GO:0005623//GO:0044424//GO:0016020//GO:0005634//GO:0043232//GO:0005575//GO:0098687	intracellular membrane-bounded organelle//non-membrane-bounded organelle//intracellular organelle part//cell part//intracellular//chromosome, centromeric region//membrane-bounded organelle//intracellular organelle//organelle part//chromosome//chromosomal part//organelle//cell//intracellular part//membrane//nucleus//intracellular non-membrane-bounded organelle//cellular_component//chromosomal regi…	GO:0003674//GO:1901363//GO:0044877//GO:0022891//GO:0005215//GO:0005488//GO:0015267//GO:0022838//GO:0003676//GO:0005216//GO:0003677//GO:0097159//GO:0022803//GO:0022892//GO:0015075//GO:0022857//GO:0003682	molecular_function//heterocyclic compound binding//macromolecular complex binding//substrate-specific transmembrane transporter activity//transporter activity//binding//channel activity//substrate-specific channel activity//nucleic acid binding//ion channel activity//DNA binding//organic cyclic compound binding//passive transmembrane transporter activity//substrate-specific transporter activity//…	probable cyclic nucleotide-gated ion channel 5; K05391 cyclic nucleotide gated channel, other eukaryote	http://www.genome.jp/dbget-bin/www_bget?sly:101267716	Cyclic nucleotide gated channel 9; contains IPR000048 (IQ motif, EF-hand binding site), IPR005821 (Ion transport domain), IPR014710 (RmlC-like jelly roll fold)
Achn162021	7.49334	5.07703	4.00648	5.4277	10.3697	21.6136	2.73076	7.06719	3.08185	4.92243	GO:0032774//GO:0009615//GO:0034641//GO:0051704//GO:0044238//GO:2000112//GO:0008152//GO:2001141//GO:0006139//GO:0006464//GO:0051179//GO:0050896//GO:0034645//GO:0019219//GO:0008150//GO:0051234//GO:0036211//GO:0051707//GO:0044765//GO:0043207//GO:0018130//GO:0055085//GO:0031323//GO:1901362//GO:0044267//GO:0006807//GO:0009628//GO:1901360//GO:0009416//GO:0034654//GO:0010468//GO:0090304//GO:0060255//GO:…	RNA biosynthetic process//response to virus//cellular nitrogen compound metabolic process//multi-organism process//primary metabolic process//regulation of cellular macromolecule biosynthetic process//metabolic process//regulation of RNA biosynthetic process//nucleobase-containing compound metabolic process//cellular protein modification process//localization//response to stimulus//cellular macro…	GO:0005575//GO:0016020//GO:0019031//GO:0019012//GO:0036338//GO:0044423	cellular_component//membrane//viral envelope//virion//viral membrane//virion part	GO:0022803//GO:0022892//GO:0015075//GO:0022857//GO:0005216//GO:0022838//GO:0005198//GO:0015267//GO:0005215//GO:0005488//GO:0005515//GO:0022891//GO:0003674	passive transmembrane transporter activity//substrate-specific transporter activity//ion transmembrane transporter activity//transmembrane transporter activity//ion channel activity//substrate-specific channel activity//structural molecule activity//channel activity//transporter activity//binding//protein binding//substrate-specific transmembrane transporter activity//molecular_function	cyclic nucleotide-gated ion channel 2; K05391 cyclic nucleotide gated channel, other eukaryote	http://www.genome.jp/dbget-bin/www_bget?sly:101266887	Cyclic nucleotide-gated ion channel, putative; contains IPR014710 (RmlC-like jelly roll fold)
Achn245151	0.248948	0.323433	0.415101	0.448463	0.61857	0.474889	0.927762	0.707583	0.625285	0.505623	GO:0051716//GO:0008150//GO:0050896//GO:0035556//GO:0023052//GO:0044700//GO:0009987//GO:0050794//GO:0050789//GO:0065007//GO:0007165//GO:0044763//GO:0044699//GO:0007154	cellular response to stimulus//biological_process//response to stimulus//intracellular signal transduction//signaling//single organism signaling//cellular process//regulation of cellular process//regulation of biological process//biological regulation//signal transduction//single-organism cellular process//single-organism process//cell communication	GO:0005575//GO:0016020	cellular_component//membrane	GO:0004970//GO:0022857//GO:0015075//GO:0022892//GO:0022803//GO:0004888//GO:0015276//GO:0005216//GO:0022834//GO:0022836//GO:0015267//GO:0008066//GO:0005230//GO:0022838//GO:0005231//GO:0060089//GO:0005215//GO:0004871//GO:0022891//GO:0004872//GO:0005234//GO:0038023//GO:0003674	ionotropic glutamate receptor activity//transmembrane transporter activity//ion transmembrane transporter activity//substrate-specific transporter activity//passive transmembrane transporter activity//transmembrane signaling receptor activity//ligand-gated ion channel activity//ion channel activity//ligand-gated channel activity//gated channel activity//channel activity//glutamate receptor activi…	cyclic nucleotide-gated ion channel 2; K05391 cyclic nucleotide gated channel, other eukaryote	http://www.genome.jp/dbget-bin/www_bget?sly:101266887	Cyclic nucleotide gated channel 2; contains IPR014710 (RmlC-like jelly roll fold)
Achn371121	7.37357	5.8245	4.68825	5.55944	9.73783	8.88096	5.43974	6.06918	6.56478	8.16702	GO:0006810//GO:0009987//GO:0044699//GO:0044763//GO:0051179//GO:0051234//GO:0008150//GO:0055085//GO:0044765//GO:1902578//GO:0006811	transport//cellular process//single-organism process//single-organism cellular process//localization//establishment of localization//biological_process//transmembrane transport//single-organism transport//single-organism localization//ion transport	GO:0005575//GO:0016020	cellular_component//membrane	GO:0005215//GO:0022891//GO:0003674//GO:0022857//GO:0015075//GO:0022892//GO:0022803//GO:0005216//GO:0022838//GO:0015267	transporter activity//substrate-specific transmembrane transporter activity//molecular_function//transmembrane transporter activity//ion transmembrane transporter activity//substrate-specific transporter activity//passive transmembrane transporter activity//ion channel activity//substrate-specific channel activity//channel activity	cyclic nucleotide-gated ion channel 1; K05391 cyclic nucleotide gated channel, other eukaryote	http://www.genome.jp/dbget-bin/www_bget?sly:101250084	Cyclic nucleotide-gated channel C; contains IPR005821 (Ion transport domain), IPR014710 (RmlC-like jelly roll fold)
Achn381521	0.0913765	0.044426	0.0477576	0.0392061	0.166496	2.30242	2.0417	1.75106	1.87592	2.21357	--	--	--	--	--	--	cyclic nucleotide-gated ion channel 1-like; K05391 cyclic nucleotide gated channel, other eukaryote	http://www.genome.jp/dbget-bin/www_bget?sly:101257475	Cyclic nucleotide-gated ion channel, putative; contains IPR014710 (RmlC-like jelly roll fold)
Achn064201	157.918	98.4445	101.323	127.254	165.824	227.053	187.278	195.614	208.667	237.594	GO:0009987//GO:0050794//GO:0065007//GO:0050789//GO:0007165//GO:0044699//GO:0044763//GO:0007154//GO:0051716//GO:0050896//GO:0008150//GO:0023052//GO:0044700	cellular process//regulation of cellular process//biological regulation//regulation of biological process//signal transduction//single-organism process//single-organism cellular process//cell communication//cellular response to stimulus//response to stimulus//biological_process//signaling//single organism signaling	GO:0044421//GO:0005576//GO:0005575//GO:0031012//GO:0005578	extracellular region part//extracellular region//cellular_component//extracellular matrix//proteinaceous extracellular matrix	GO:0005488//GO:0046872//GO:0043167//GO:0003674//GO:0005509//GO:0043169	binding//metal ion binding//ion binding//molecular_function//calcium ion binding//cation binding	calcium-dependent protein kinase 32-like; K13412 calcium-dependent protein kinase [EC:2.7.11.1]	http://www.genome.jp/dbget-bin/www_bget?sly:101260188	Calcium dependent protein kinase 7; contains IPR011992 (EF-hand-like domain)
Achn085331	1.05343	1.10781	1.21331	1.29765	0.192323	1.3205	1.35103	0.876355	1.0922	0.634155	GO:0044699//GO:0010467//GO:0044763//GO:0007154//GO:0031326//GO:0007165//GO:0044237//GO:0009058//GO:0071704//GO:0006351//GO:0009987//GO:0044271//GO:0050794//GO:0006725//GO:0044249//GO:0097659//GO:0043170//GO:0019438//GO:0065007//GO:0050789//GO:1901576//GO:1903506//GO:0009059//GO:0080090//GO:0016070//GO:0010556//GO:0044260//GO:0019222//GO:0006355//GO:0046483//GO:0044700//GO:0009889//GO:0051171//GO:…	single-organism process//gene expression//single-organism cellular process//cell communication//regulation of cellular biosynthetic process//signal transduction//cellular metabolic process//biosynthetic process//organic substance metabolic process//transcription, DNA-templated//cellular process//cellular nitrogen compound biosynthetic process//regulation of cellular process//cellular aromatic com…	GO:0005576//GO:0044421//GO:0005578//GO:0031012//GO:0005575	extracellular region//extracellular region part//proteinaceous extracellular matrix//extracellular matrix//cellular_component	GO:0003674//GO:1901363//GO:0043167//GO:0046872//GO:0005488//GO:0003676//GO:0003677//GO:0097159//GO:0043169//GO:0005509	molecular_function//heterocyclic compound binding//ion binding//metal ion binding//binding//nucleic acid binding//DNA binding//organic cyclic compound binding//cation binding//calcium ion binding	calcium-dependent protein kinase 17-like; K13412 calcium-dependent protein kinase [EC:2.7.11.1]	http://www.genome.jp/dbget-bin/www_bget?sly:101255379	Calcium dependent protein kinase 25; contains IPR011992 (EF-hand-like domain)
Achn151971	2.31301	3.24723	3.85367	4.43017	4.04864	12.8432	12.8318	12.4186	12.589	12.451	--	--	--	--	GO:0005488//GO:0046872//GO:0043167//GO:0003674//GO:0005509//GO:0043169	binding//metal ion binding//ion binding//molecular_function//calcium ion binding//cation binding	calcium-dependent protein kinase 2-like; K13412 calcium-dependent protein kinase [EC:2.7.11.1]	http://www.genome.jp/dbget-bin/www_bget?sly:101256435	Calcium dependent protein kinase; contains IPR011992 (EF-hand-like domain)
Achn205101	29.0773	32.2911	32.908	31.9165	28.9656	86.8299	50.1975	41.24	41.9613	48.8531	GO:0044237//GO:0019538//GO:0007165//GO:0031326//GO:0071704//GO:0009058//GO:0007154//GO:0044763//GO:0010467//GO:0044699//GO:0010556//GO:0016070//GO:0080090//GO:0009059//GO:1901576//GO:1903506//GO:0006355//GO:0044260//GO:0019222//GO:0097659//GO:0043170//GO:0006725//GO:0044249//GO:0050794//GO:0044271//GO:0009987//GO:0006351//GO:0050789//GO:0065007//GO:0019438//GO:0006796//GO:0006807//GO:1901360//GO:…	cellular metabolic process//protein metabolic process//signal transduction//regulation of cellular biosynthetic process//organic substance metabolic process//biosynthetic process//cell communication//single-organism cellular process//gene expression//single-organism process//regulation of macromolecule biosynthetic process//RNA metabolic process//regulation of primary metabolic process//macromole…	GO:0044421//GO:0005576//GO:0005578//GO:0005575//GO:0031012	extracellular region part//extracellular region//proteinaceous extracellular matrix//cellular_component//extracellular matrix	GO:0032550//GO:0030554//GO:1901363//GO:0043167//GO:0043168//GO:0016301//GO:0097367//GO:0003674//GO:0035639//GO:0032555//GO:0005488//GO:0000166//GO:0001882//GO:0017076//GO:0046872//GO:0003676//GO:1901265//GO:0005524//GO:0003824//GO:0004672//GO:0016772//GO:0032559//GO:0032553//GO:0005509//GO:0097159//GO:0003677//GO:0043169//GO:0036094//GO:0001883//GO:0016773//GO:0016740//GO:0032549	purine ribonucleoside binding//adenyl nucleotide binding//heterocyclic compound binding//ion binding//anion binding//kinase activity//carbohydrate derivative binding//molecular_function//purine ribonucleoside triphosphate binding//purine ribonucleotide binding//binding//nucleotide binding//nucleoside binding//purine nucleotide binding//metal ion binding//nucleic acid binding//nucleoside phosphate…	calcium-dependent protein kinase SK5; K13412 calcium-dependent protein kinase [EC:2.7.11.1]	http://www.genome.jp/dbget-bin/www_bget?sly:101260223	Calcium dependent protein kinase 12; contains IPR011009 (Protein kinase-like domain), IPR011992 (EF-hand-like domain)
Achn207461	13.6024	11.1094	12.1526	13.5669	13.0533	16.6528	8.77048	10.5927	13.3391	13.9761	GO:0044260//GO:0016051//GO:0009059//GO:1901576//GO:0050789//GO:0065007//GO:1903509//GO:0006796//GO:0050794//GO:0043170//GO:0044249//GO:0009987//GO:0033692//GO:0071704//GO:0009058//GO:0019538//GO:0000271//GO:0044237//GO:0007165//GO:0044711//GO:0007154//GO:0044763//GO:0008653//GO:0044699//GO:0044264//GO:0044255//GO:0006629//GO:0044262//GO:0005975//GO:1901137//GO:0044238//GO:0008152//GO:0006464//GO:…	cellular macromolecule metabolic process//carbohydrate biosynthetic process//macromolecule biosynthetic process//organic substance biosynthetic process//regulation of biological process//biological regulation//liposaccharide metabolic process//phosphate-containing compound metabolic process//regulation of cellular process//macromolecule metabolic process//cellular biosynthetic process//cellular p…	GO:0044421//GO:0005576//GO:0005575//GO:0031012//GO:0016020//GO:0005578	extracellular region part//extracellular region//cellular_component//extracellular matrix//membrane//proteinaceous extracellular matrix	GO:0032555//GO:0000166//GO:0005488//GO:0035639//GO:0017076//GO:0046872//GO:0001882//GO:0043167//GO:0043168//GO:0097367//GO:0016301//GO:0030554//GO:0032550//GO:1901363//GO:0003674//GO:0032559//GO:0005509//GO:0032553//GO:0036094//GO:0043169//GO:0016740//GO:0032549//GO:0001883//GO:0016773//GO:0097159//GO:0003824//GO:0004672//GO:1901265//GO:0005524//GO:0016772	purine ribonucleotide binding//nucleotide binding//binding//purine ribonucleoside triphosphate binding//purine nucleotide binding//metal ion binding//nucleoside binding//ion binding//anion binding//carbohydrate derivative binding//kinase activity//adenyl nucleotide binding//purine ribonucleoside binding//heterocyclic compound binding//molecular_function//adenyl ribonucleotide binding//calcium ion…	calcium-dependent protein kinase (EC:2.7.11.1); K13412 calcium-dependent protein kinase [EC:2.7.11.1]	http://www.genome.jp/dbget-bin/www_bget?sly:100316879	Calcium dependent protein kinase 16; contains IPR011009 (Protein kinase-like domain), IPR011992 (EF-hand-like domain)
Achn211011	97.297	126.089	119.739	118.997	104.926	217.248	234.347	180.012	123.636	105.545	GO:0044763//GO:0010467//GO:0044699//GO:0007154//GO:0009058//GO:0071704//GO:0007165//GO:0031326//GO:0044237//GO:0050789//GO:0065007//GO:0019438//GO:0009987//GO:0006351//GO:0097659//GO:0043170//GO:0044249//GO:0006725//GO:0044271//GO:0050794//GO:0044260//GO:0019222//GO:0006355//GO:0009059//GO:1903506//GO:1901576//GO:0010556//GO:0016070//GO:0080090//GO:0051171//GO:0051252//GO:0009889//GO:0046483//GO:…	single-organism cellular process//gene expression//single-organism process//cell communication//biosynthetic process//organic substance metabolic process//signal transduction//regulation of cellular biosynthetic process//cellular metabolic process//regulation of biological process//biological regulation//aromatic compound biosynthetic process//cellular process//transcription, DNA-templated//nucle…	GO:0005576//GO:0044421//GO:0005578//GO:0031012//GO:0005575	extracellular region//extracellular region part//proteinaceous extracellular matrix//extracellular matrix//cellular_component	GO:0003674//GO:0043167//GO:1901363//GO:0046872//GO:0005488//GO:0003676//GO:0043169//GO:0097159//GO:0003677//GO:0005509	molecular_function//ion binding//heterocyclic compound binding//metal ion binding//binding//nucleic acid binding//cation binding//organic cyclic compound binding//DNA binding//calcium ion binding	calcium-dependent protein kinase SK5; K13412 calcium-dependent protein kinase [EC:2.7.11.1]	http://www.genome.jp/dbget-bin/www_bget?sly:101260223	Calcium dependent protein kinase 12; contains IPR011992 (EF-hand-like domain)
Achn346851	59.4716	71.7131	96.156	78.206	69.4874	101.131	148.622	168.359	124.52	112.795	GO:0010467//GO:0044699//GO:0044763//GO:0007154//GO:1901564//GO:0043043//GO:0009058//GO:0071704//GO:0007165//GO:0044237//GO:0019538//GO:1901566//GO:0065007//GO:0050789//GO:0009987//GO:0044249//GO:0043170//GO:0050794//GO:0044271//GO:0044260//GO:1901576//GO:0009059//GO:0043603//GO:0006412//GO:0044700//GO:0006414//GO:0023052//GO:0006807//GO:0044267//GO:0043604//GO:0008152//GO:0051716//GO:0008150//GO:…	gene expression//single-organism process//single-organism cellular process//cell communication//organonitrogen compound metabolic process//peptide biosynthetic process//biosynthetic process//organic substance metabolic process//signal transduction//cellular metabolic process//protein metabolic process//organonitrogen compound biosynthetic process//biological regulation//regulation of biological p…	GO:0005576//GO:0044444//GO:0044421//GO:0005622//GO:0044464//GO:0043234//GO:0032991//GO:0005578//GO:0005623//GO:0005737//GO:0031012//GO:0044424//GO:0005853//GO:0005575	extracellular region//cytoplasmic part//extracellular region part//intracellular//cell part//protein complex//macromolecular complex//proteinaceous extracellular matrix//cell//cytoplasm//extracellular matrix//intracellular part//eukaryotic translation elongation factor 1 complex//cellular_component	GO:0003674//GO:0043167//GO:1901363//GO:0046872//GO:0005488//GO:0003746//GO:0003723//GO:0003676//GO:0043169//GO:0097159//GO:0008135//GO:0005509	molecular_function//ion binding//heterocyclic compound binding//metal ion binding//binding//translation elongation factor activity//RNA binding//nucleic acid binding//cation binding//organic cyclic compound binding//translation factor activity, RNA binding//calcium ion binding	calcium-dependent protein kinase 17-like; K13412 calcium-dependent protein kinase [EC:2.7.11.1]	http://www.genome.jp/dbget-bin/www_bget?sly:101255379	Calcium dependent protein kinase 25; contains IPR010987 (Glutathione S-transferase, C-terminal-like), IPR011992 (EF-hand-like domain), IPR014717 (Translation elongation factor EF1B/ribosomal protein S6)
Achn372061	8.29256	8.45309	9.51442	12.1129	7.64106	18.1811	30.3763	12.5508	6.87956	6.35494	GO:1901576//GO:0043603//GO:0009059//GO:0006412//GO:0016070//GO:0044260//GO:0044281//GO:0009987//GO:0044249//GO:0006725//GO:0006399//GO:0043170//GO:0050794//GO:0044271//GO:0006418//GO:0065007//GO:0050789//GO:0007165//GO:0006082//GO:0043038//GO:0044237//GO:1901566//GO:0019538//GO:0043043//GO:0009058//GO:0071704//GO:0043436//GO:1901564//GO:0044699//GO:0010467//GO:0044763//GO:0006520//GO:0043039//GO:…	organic substance biosynthetic process//cellular amide metabolic process//macromolecule biosynthetic process//translation//RNA metabolic process//cellular macromolecule metabolic process//small molecule metabolic process//cellular process//cellular biosynthetic process//cellular aromatic compound metabolic process//tRNA metabolic process//macromolecule metabolic process//regulation of cellular pr…	GO:0005622//GO:0044464//GO:0044421//GO:0005576//GO:0005575//GO:0031012//GO:0044424//GO:0005623//GO:0005737//GO:0005578	intracellular//cell part//extracellular region part//extracellular region//cellular_component//extracellular matrix//intracellular part//cell//cytoplasm//proteinaceous extracellular matrix	GO:0035639//GO:0005488//GO:0000166//GO:0004812//GO:0032555//GO:0001882//GO:0046872//GO:0017076//GO:1901363//GO:0032550//GO:0030554//GO:0097367//GO:0043168//GO:0043167//GO:0003674//GO:0032553//GO:0016876//GO:0005509//GO:0032559//GO:0016874//GO:0097159//GO:0001883//GO:0032549//GO:0043169//GO:0036094//GO:0005524//GO:1901265//GO:0016875//GO:0003824	purine ribonucleoside triphosphate binding//binding//nucleotide binding//aminoacyl-tRNA ligase activity//purine ribonucleotide binding//nucleoside binding//metal ion binding//purine nucleotide binding//heterocyclic compound binding//purine ribonucleoside binding//adenyl nucleotide binding//carbohydrate derivative binding//anion binding//ion binding//molecular_function//ribonucleotide binding//lig…	calcium-dependent protein kinase 11-like; K13412 calcium-dependent protein kinase [EC:2.7.11.1]	http://www.genome.jp/dbget-bin/www_bget?sly:101245018	Calcium dependent protein kinase 4; contains IPR011992 (EF-hand-like domain)
Achn017281	1.21108	0.774424	0.630083	1.34364	0.460495	0.852815	1.54841	1.54855	1.34236	1.60729	GO:0044699//GO:0055114//GO:0044710//GO:0008150//GO:0008152	single-organism process//oxidation-reduction process//single-organism metabolic process//biological_process//metabolic process	--	--	GO:0016491//GO:0003674//GO:0003824	oxidoreductase activity//molecular_function//catalytic activity	Wfi1; whitefly-induced gp91-phox; K13447 respiratory burst oxidase [EC:1.6.3.- 1.11.1.-]	http://www.genome.jp/dbget-bin/www_bget?sly:543603	Respiratory burst oxidase homolog; contains IPR000778 (Cytochrome b245, heavy chain), IPR013130 (Ferric reductase transmembrane component-like domain), IPR017938 (Riboflavin synthase-like beta-barrel)
Achn052291	7.25497	5.01347	4.99536	9.45021	5.57747	14.0266	33.223	25.9758	35.1271	16.4063	GO:0006996//GO:0044237//GO:0022900//GO:0044763//GO:0044699//GO:0009987//GO:0016043//GO:0007010//GO:0045333//GO:0022904//GO:0055114//GO:0071840//GO:0044710//GO:0008150//GO:0006091//GO:0015980//GO:0008152	organelle organization//cellular metabolic process//electron transport chain//single-organism cellular process//single-organism process//cellular process//cellular component organization//cytoskeleton organization//cellular respiration//respiratory electron transport chain//oxidation-reduction process//cellular component organization or biogenesis//single-organism metabolic process//biological_pr…	GO:0005575//GO:0016020	cellular_component//membrane	GO:0043167//GO:0016491//GO:0003674//GO:0005488//GO:0050664//GO:0008092//GO:0046872//GO:0016651//GO:0005515//GO:0003779//GO:0004601//GO:0016684//GO:0003824//GO:0005509//GO:0016209//GO:0043169	ion binding//oxidoreductase activity//molecular_function//binding//oxidoreductase activity, acting on NAD(P)H, oxygen as acceptor//cytoskeletal protein binding//metal ion binding//oxidoreductase activity, acting on NAD(P)H//protein binding//actin binding//peroxidase activity//oxidoreductase activity, acting on peroxide as acceptor//catalytic activity//calcium ion binding//antioxidant activity//ca…	RBOH1, gp91; NADPH oxidase; K13447 respiratory burst oxidase [EC:1.6.3.- 1.11.1.-]	http://www.genome.jp/dbget-bin/www_bget?sly:543571	Respiratory burst oxidase homolog; contains IPR000778 (Cytochrome b245, heavy chain), IPR011992 (EF-hand-like domain), IPR013130 (Ferric reductase transmembrane component-like domain), IPR017938 (Riboflavin synthase-like beta-barrel)
Achn167921	0.0633903	0.187599	0.373129	0.452442	0.255683	0.705591	1.22614	1.3759	1.11358	0.847484	GO:0022900//GO:0044237//GO:0044763//GO:0044699//GO:0009987//GO:0045333//GO:0055114//GO:0022904//GO:0006091//GO:0015980//GO:0008152//GO:0008150//GO:0044710	electron transport chain//cellular metabolic process//single-organism cellular process//single-organism process//cellular process//cellular respiration//oxidation-reduction process//respiratory electron transport chain//generation of precursor metabolites and energy//energy derivation by oxidation of organic compounds//metabolic process//biological_process//single-organism metabolic process	GO:0005575//GO:0016020	cellular_component//membrane	GO:0016301//GO:0043167//GO:0016775//GO:0003674//GO:0016491//GO:0005488//GO:0046872//GO:0016651//GO:0050664//GO:0016684//GO:0004672//GO:0003824//GO:0004601//GO:0016772//GO:0005509//GO:0016209//GO:0016773//GO:0016740//GO:0043169//GO:0004673	kinase activity//ion binding//phosphotransferase activity, nitrogenous group as acceptor//molecular_function//oxidoreductase activity//binding//metal ion binding//oxidoreductase activity, acting on NAD(P)H//oxidoreductase activity, acting on NAD(P)H, oxygen as acceptor//oxidoreductase activity, acting on peroxide as acceptor//protein kinase activity//catalytic activity//peroxidase activity//trans…	respiratory burst oxidase homolog protein E; K13447 respiratory burst oxidase [EC:1.6.3.- 1.11.1.-]	http://www.genome.jp/dbget-bin/www_bget?sly:101258675	Respiratory burst oxidase, putative; contains IPR000778 (Cytochrome b245, heavy chain), IPR011992 (EF-hand-like domain), IPR013130 (Ferric reductase transmembrane component-like domain), IPR017938 (Riboflavin synthase-like beta-barrel)
Achn257331	0.0490724	0.0239225	0.0178153	0.0148148	0.0151045	0.049831	0.146487	0.119175	0.176845	0.132626	GO:0055114//GO:0006508//GO:0044238//GO:0008152//GO:0008150//GO:0044710//GO:0071704//GO:0019538//GO:0044699//GO:0043170	oxidation-reduction process//proteolysis//primary metabolic process//metabolic process//biological_process//single-organism metabolic process//organic substance metabolic process//protein metabolic process//single-organism process//macromolecule metabolic process	--	--	GO:0016684//GO:0003824//GO:0004601//GO:0005509//GO:0016787//GO:0004175//GO:0070011//GO:0016209//GO:0043169//GO:0043167//GO:0004190//GO:0003674//GO:0016491//GO:0005488//GO:0070001//GO:0046872//GO:0008233//GO:0016651//GO:0050664	oxidoreductase activity, acting on peroxide as acceptor//catalytic activity//peroxidase activity//calcium ion binding//hydrolase activity//endopeptidase activity//peptidase activity, acting on L-amino acid peptides//antioxidant activity//cation binding//ion binding//aspartic-type endopeptidase activity//molecular_function//oxidoreductase activity//binding//aspartic-type peptidase activity//metal …	Wfi1; whitefly-induced gp91-phox; K13447 respiratory burst oxidase [EC:1.6.3.- 1.11.1.-]	http://www.genome.jp/dbget-bin/www_bget?sly:543603	Respiratory burst oxidase protein 1; contains IPR000778 (Cytochrome b245, heavy chain), IPR001461 (Peptidase A1), IPR011992 (EF-hand-like domain), IPR013130 (Ferric reductase transmembrane component-like domain), IPR017938 (Riboflavin synthase-like beta-barrel), IPR021109 (Aspartic peptidase)
Achn014601	53.102	25.8964	17.3956	12.787	19.2733	107.191	44.3939	98.5307	129.466	215.233	--	--	--	--	GO:0046872//GO:0005488//GO:0003674//GO:1901363//GO:0043167//GO:0097159//GO:0043169//GO:0005509//GO:0003723//GO:0003676	metal ion binding//binding//molecular_function//heterocyclic compound binding//ion binding//organic cyclic compound binding//cation binding//calcium ion binding//RNA binding//nucleic acid binding	probable calcium-binding protein CML41; K13448 calcium-binding protein CML	http://www.genome.jp/dbget-bin/www_bget?sly:101253669	Calmodulin, putative; contains IPR011992 (EF-hand-like domain)
Achn020521	6.23767	5.15907	3.20015	5.02642	5.16846	16.9207	3.72348	5.02013	3.24943	3.88431	GO:0051716//GO:0050896//GO:0008150//GO:0044700//GO:0023052//GO:0009987//GO:0050794//GO:0065007//GO:0050789//GO:0044699//GO:0044763//GO:0007154//GO:0007165	cellular response to stimulus//response to stimulus//biological_process//single organism signaling//signaling//cellular process//regulation of cellular process//biological regulation//regulation of biological process//single-organism process//single-organism cellular process//cell communication//signal transduction	GO:0031012//GO:0005575//GO:0005578//GO:0005576//GO:0044421	extracellular matrix//cellular_component//proteinaceous extracellular matrix//extracellular region//extracellular region part	GO:0043169//GO:0005509//GO:0046872//GO:0005488//GO:0003674//GO:0043167	cation binding//calcium ion binding//metal ion binding//binding//molecular_function//ion binding	probable calcium-binding protein CML30; K02183 calmodulin	http://www.genome.jp/dbget-bin/www_bget?sly:101251639	Calmodulin, putative; contains IPR011992 (EF-hand-like domain)
Achn024951	0.699885	1.46276	1.67446	1.04043	0.585591	6.60032	8.11209	3.06339	1.60392	1.51784	GO:0050896//GO:0008150//GO:0051716//GO:0008152//GO:0005975//GO:0044238//GO:0044700//GO:0023052//GO:0050794//GO:0009987//GO:0065007//GO:0050789//GO:0007154//GO:0044699//GO:0044763//GO:0007165//GO:0071704	response to stimulus//biological_process//cellular response to stimulus//metabolic process//carbohydrate metabolic process//primary metabolic process//single organism signaling//signaling//regulation of cellular process//cellular process//biological regulation//regulation of biological process//cell communication//single-organism process//single-organism cellular process//signal transduction//org…	GO:0031012//GO:0005575//GO:0005578//GO:0005576//GO:0044421	extracellular matrix//cellular_component//proteinaceous extracellular matrix//extracellular region//extracellular region part	GO:0016868//GO:0043169//GO:0005509//GO:0003824//GO:0016853//GO:0046872//GO:0016866//GO:0005488//GO:0003674//GO:0043167	intramolecular transferase activity, phosphotransferases//cation binding//calcium ion binding//catalytic activity//isomerase activity//metal ion binding//intramolecular transferase activity//binding//molecular_function//ion binding	calcium-binding allergen Ole e 8-like; K13448 calcium-binding protein CML	http://www.genome.jp/dbget-bin/www_bget?sly:101259138	Putative calmodulin-related protein; contains IPR011992 (EF-hand-like domain)
Achn025341	0.133314	0.0893868	0.14516	0.106199	1.06216	0.815493	0.228939	0.463252	0.393756	1.00425	--	--	--	--	GO:0003723//GO:0003676//GO:0097159//GO:0043169//GO:0005509//GO:0003674//GO:1901363//GO:0043167//GO:0046872//GO:0005488	RNA binding//nucleic acid binding//organic cyclic compound binding//cation binding//calcium ion binding//molecular_function//heterocyclic compound binding//ion binding//metal ion binding//binding	probable calcium-binding protein CML41; K13448 calcium-binding protein CML	http://www.genome.jp/dbget-bin/www_bget?sly:101253669	Calmodulin, putative; contains IPR011992 (EF-hand-like domain)
Achn039191	0.102814	0.0780407	0	0	0.0702559	2.20685	0.0376806	0	0.0338113	0	--	--	--	--	GO:0005488//GO:0046872//GO:0043167//GO:0003674//GO:0005509//GO:0043169	binding//metal ion binding//ion binding//molecular_function//calcium ion binding//cation binding	putative calcium-binding protein CML19; K13448 calcium-binding protein CML	http://www.genome.jp/dbget-bin/www_bget?sly:101265138	Calmodulin-like protein; contains IPR011992 (EF-hand-like domain)
Achn047581	528.688	272.395	169.537	193.62	157.551	429.504	327.571	216.879	145.447	124.29	--	--	--	--	GO:0005509//GO:0043169//GO:0043167//GO:0003674//GO:0005488//GO:0046872	calcium ion binding//cation binding//ion binding//molecular_function//binding//metal ion binding	probable calcium-binding protein CML49; K13448 calcium-binding protein CML	http://www.genome.jp/dbget-bin/www_bget?sly:101266882	Calpain-B; contains IPR011992 (EF-hand-like domain)
Achn067991	0.355612	0.163953	0.0294192	0.170928	0.375173	1.52391	4.25504	1.2346	0.166515	0.490033	--	--	--	--	GO:0003674//GO:0043167//GO:0046872//GO:0005488//GO:0043169//GO:0005509	molecular_function//ion binding//metal ion binding//binding//cation binding//calcium ion binding	probable calcium-binding protein CML48; K13448 calcium-binding protein CML	http://www.genome.jp/dbget-bin/www_bget?sly:101260202	Calpain-B; contains IPR011992 (EF-hand-like domain)
Achn136351	216.775	103.963	72.3582	75.3045	50.3796	217.2	161.696	208.704	199.732	164.396	--	--	--	--	GO:0005509//GO:0043169//GO:0005488//GO:0046872//GO:0043167//GO:0003674	calcium ion binding//cation binding//binding//metal ion binding//ion binding//molecular_function	probable calcium-binding protein CML49; K13448 calcium-binding protein CML	http://www.genome.jp/dbget-bin/www_bget?sly:101266882	Calpain-B; contains IPR011992 (EF-hand-like domain)
Achn136421	328.89	166.536	148.123	144.172	201.234	373.33	144.704	132.87	100.236	117.547	GO:0023052//GO:0044700//GO:0051716//GO:0050896//GO:0008150//GO:0007165//GO:0044763//GO:0044699//GO:0007154//GO:0050789//GO:0065007//GO:0009987//GO:0050794	signaling//single organism signaling//cellular response to stimulus//response to stimulus//biological_process//signal transduction//single-organism cellular process//single-organism process//cell communication//regulation of biological process//biological regulation//cellular process//regulation of cellular process	GO:0005578//GO:0005575//GO:0031012//GO:0044421//GO:0005576	proteinaceous extracellular matrix//cellular_component//extracellular matrix//extracellular region part//extracellular region	GO:0005509//GO:0043169//GO:0043167//GO:0003674//GO:0005488//GO:0046872	calcium ion binding//cation binding//ion binding//molecular_function//binding//metal ion binding	probable calcium-binding protein CML36; K13448 calcium-binding protein CML	http://www.genome.jp/dbget-bin/www_bget?sly:101250262	Calmodulin; contains IPR011992 (EF-hand-like domain)
Achn166581	41.6317	37.4604	36.633	36.305	35.1392	222.25	167.971	95.8887	63.1908	68.4462	GO:0006304//GO:0050896//GO:0008150//GO:0051716//GO:0008152//GO:0006139//GO:0034641//GO:0005975//GO:0044238//GO:0043412//GO:0090304//GO:0006950//GO:0044700//GO:0046483//GO:1901360//GO:0006807//GO:0023052//GO:0050794//GO:0006725//GO:0043170//GO:0009987//GO:0065007//GO:0050789//GO:0044355//GO:0006259//GO:0044260//GO:0007154//GO:0044699//GO:0044763//GO:0044237//GO:0009307//GO:0006952//GO:0007165//GO:…	DNA modification//response to stimulus//biological_process//cellular response to stimulus//metabolic process//nucleobase-containing compound metabolic process//cellular nitrogen compound metabolic process//carbohydrate metabolic process//primary metabolic process//macromolecule modification//nucleic acid metabolic process//response to stress//single organism signaling//heterocycle metabolic proce…	GO:0031012//GO:0005575//GO:0005578//GO:0005576//GO:0044421	extracellular matrix//cellular_component//proteinaceous extracellular matrix//extracellular region//extracellular region part	GO:0003677//GO:0004519//GO:0097159//GO:0015666//GO:0009036//GO:0043169//GO:0016788//GO:0004518//GO:0016787//GO:0016888//GO:0005509//GO:0004520//GO:0003676//GO:0003824//GO:0046872//GO:0016893//GO:0005488//GO:0004536//GO:0003674//GO:0004553//GO:1901363//GO:0016798//GO:0043167	DNA binding//endonuclease activity//organic cyclic compound binding//restriction endodeoxyribonuclease activity//Type II site-specific deoxyribonuclease activity//cation binding//hydrolase activity, acting on ester bonds//nuclease activity//hydrolase activity//endodeoxyribonuclease activity, producing 5'-phosphomonoesters//calcium ion binding//endodeoxyribonuclease activity//nucleic acid binding/…	calcium-binding allergen Ole e 8-like; K13448 calcium-binding protein CML	http://www.genome.jp/dbget-bin/www_bget?sly:101259138	Putative calmodulin-related protein; contains IPR011992 (EF-hand-like domain)
Achn180351	134.09	49.8352	24.816	30.1594	55.5169	253.489	134.101	94.5677	84.8819	95.5969	GO:0007165//GO:0044763//GO:0044699//GO:0007154//GO:0050789//GO:0065007//GO:0009987//GO:0050794//GO:0023052//GO:0044700//GO:0051716//GO:0008150//GO:0050896	signal transduction//single-organism cellular process//single-organism process//cell communication//regulation of biological process//biological regulation//cellular process//regulation of cellular process//signaling//single organism signaling//cellular response to stimulus//biological_process//response to stimulus	GO:0044421//GO:0005576//GO:0005578//GO:0005575//GO:0031012	extracellular region part//extracellular region//proteinaceous extracellular matrix//cellular_component//extracellular matrix	GO:0043167//GO:0003674//GO:0005488//GO:0046872//GO:0005509//GO:0043169	ion binding//molecular_function//binding//metal ion binding//calcium ion binding//cation binding	calcium-binding protein CAST; K13448 calcium-binding protein CML	http://www.genome.jp/dbget-bin/www_bget?sly:101256817	Putative calmodulin-like protein; contains IPR011992 (EF-hand-like domain)
Achn186871	0.0560386	0.0899648	0	0	0	0.172236	0.255794	0.19076	0.416757	0.444024	--	--	--	--	GO:0043169//GO:0005509//GO:0046872//GO:0005488//GO:0003674//GO:0043167	cation binding//calcium ion binding//metal ion binding//binding//molecular_function//ion binding	probable calcium-binding protein CML41; K13448 calcium-binding protein CML	http://www.genome.jp/dbget-bin/www_bget?sly:101253669	Calmodulin, putative; contains IPR011992 (EF-hand-like domain)
Achn192411	49.3093	62.7158	69.904	51.2977	63.3423	145.546	85.71	72.7147	54.5821	86.6781	GO:0023052//GO:0007165//GO:0044763//GO:0044700//GO:0044699//GO:0007154//GO:0050789//GO:0065007//GO:0051716//GO:0009987//GO:0008150//GO:0050896//GO:0050794	signaling//signal transduction//single-organism cellular process//single organism signaling//single-organism process//cell communication//regulation of biological process//biological regulation//cellular response to stimulus//cellular process//biological_process//response to stimulus//regulation of cellular process	GO:0044421//GO:0005576//GO:0005578//GO:0005575//GO:0031012	extracellular region part//extracellular region//proteinaceous extracellular matrix//cellular_component//extracellular matrix	GO:0043167//GO:0003674//GO:0005488//GO:0005509//GO:0046872//GO:0043169	ion binding//molecular_function//binding//calcium ion binding//metal ion binding//cation binding	probable calcium-binding protein CML36; K13448 calcium-binding protein CML	http://www.genome.jp/dbget-bin/www_bget?sly:101250262	Unknown protein
Achn200461	15.4557	13.8309	10.6665	11.2696	10.3166	20.055	61.6002	28.6542	12.8125	11.7272	--	--	--	--	GO:0003674//GO:0043167//GO:0046872//GO:0005488//GO:0043169//GO:0005509	molecular_function//ion binding//metal ion binding//binding//cation binding//calcium ion binding	probable calcium-binding protein CML48; K13448 calcium-binding protein CML	http://www.genome.jp/dbget-bin/www_bget?sly:101260202	Calpain-B; contains IPR011992 (EF-hand-like domain)
Achn208151	0.456826	0.462788	0.192465	0.343451	0.278576	1.23393	1.72398	0.928766	1.08135	0.807699	GO:0065007//GO:0050789//GO:0050794//GO:0009987//GO:0007154//GO:0044699//GO:0044763//GO:0007165//GO:0050896//GO:0008150//GO:0051716//GO:0044700//GO:0023052	biological regulation//regulation of biological process//regulation of cellular process//cellular process//cell communication//single-organism process//single-organism cellular process//signal transduction//response to stimulus//biological_process//cellular response to stimulus//single organism signaling//signaling	GO:0005576//GO:0044421//GO:0031012//GO:0005575//GO:0005578	extracellular region//extracellular region part//extracellular matrix//cellular_component//proteinaceous extracellular matrix	GO:0046872//GO:0005488//GO:0003674//GO:0043167//GO:0043169//GO:0005509	metal ion binding//binding//molecular_function//ion binding//cation binding//calcium ion binding	probable calcium-binding protein CML30	http://www.genome.jp/dbget-bin/www_bget?sly:101244253	Calmodulin, putative; contains IPR011992 (EF-hand-like domain)
Achn211311	2.06609	1.72453	0.982983	3.41867	0.80794	0.374657	1.73936	1.62444	1.5503	2.42995	--	--	--	--	GO:0046872//GO:0005488//GO:0003674//GO:0043167//GO:0043169//GO:0005509	metal ion binding//binding//molecular_function//ion binding//cation binding//calcium ion binding	probable calcium-binding protein CML41; K13448 calcium-binding protein CML	http://www.genome.jp/dbget-bin/www_bget?sly:101253669	Calmodulin, putative; contains IPR011992 (EF-hand-like domain)
Achn254641	0.0857687	0.0346142	0.0986199	0	0.113253	0.650783	0.20657	0.507943	0.392206	0.420623	--	--	--	--	GO:0046872//GO:0005488//GO:0003674//GO:0043167//GO:0043169//GO:0005509	metal ion binding//binding//molecular_function//ion binding//cation binding//calcium ion binding	probable calcium-binding protein CML41; K13448 calcium-binding protein CML	http://www.genome.jp/dbget-bin/www_bget?sly:101253669	Calmodulin, putative; contains IPR011992 (EF-hand-like domain)
Achn265921	151.285	139.069	131.052	128.709	137.794	194.349	176.08	161.259	149.331	150.257	GO:0009058//GO:0006325//GO:0008213//GO:0071704//GO:0031326//GO:0007165//GO:0019538//GO:0006996//GO:0044237//GO:0044699//GO:0010467//GO:0044763//GO:0016568//GO:0007154//GO:0018022//GO:0019222//GO:0044260//GO:0006355//GO:1901576//GO:1903506//GO:0009059//GO:0080090//GO:0016070//GO:0010556//GO:0016043//GO:0019438//GO:0065007//GO:0050789//GO:0006351//GO:0009987//GO:0018193//GO:0044271//GO:0050794//GO:…	biosynthetic process//chromatin organization//protein alkylation//organic substance metabolic process//regulation of cellular biosynthetic process//signal transduction//protein metabolic process//organelle organization//cellular metabolic process//single-organism process//gene expression//single-organism cellular process//chromatin modification//cell communication//peptidyl-lysine methylation//re…	GO:0043228//GO:0044421//GO:0005576//GO:0005694//GO:0043229//GO:0005622//GO:0044464//GO:0005623//GO:0043226//GO:0005578//GO:0005575//GO:0043232//GO:0031012//GO:0044424	non-membrane-bounded organelle//extracellular region part//extracellular region//chromosome//intracellular organelle//intracellular//cell part//cell//organelle//proteinaceous extracellular matrix//cellular_component//intracellular non-membrane-bounded organelle//extracellular matrix//intracellular part	GO:0043167//GO:1901363//GO:0003674//GO:0008170//GO:0046914//GO:0005488//GO:0008168//GO:0008270//GO:0046872//GO:0008276//GO:0018024//GO:0003824//GO:0016278//GO:0003676//GO:0016279//GO:0005509//GO:0042054//GO:0016740//GO:0016741//GO:0043169//GO:0003677//GO:0008757//GO:0097159	ion binding//heterocyclic compound binding//molecular_function//N-methyltransferase activity//transition metal ion binding//binding//methyltransferase activity//zinc ion binding//metal ion binding//protein methyltransferase activity//histone-lysine N-methyltransferase activity//catalytic activity//lysine N-methyltransferase activity//nucleic acid binding//protein-lysine N-methyltransferase activi…	caltractin-like; K13448 calcium-binding protein CML	http://www.genome.jp/dbget-bin/www_bget?sly:101265816	Calmodulin, related; contains IPR011992 (EF-hand-like domain)
Achn265951	0.793428	0.351814	0.11986	0.176066	0.50807	4.39568	15.8979	5.43895	1.97005	1.69502	GO:0002532//GO:0006810//GO:1901576//GO:0009165//GO:0009259//GO:0046040//GO:0009117//GO:0034613//GO:0044281//GO:0044271//GO:0050794//GO:0006725//GO:0044249//GO:0009987//GO:0006954//GO:0009123//GO:0019438//GO:0065007//GO:0050789//GO:0006796//GO:0006188//GO:0033036//GO:1901566//GO:0044237//GO:0006952//GO:0009152//GO:0007165//GO:0071704//GO:0016192//GO:0009150//GO:0009058//GO:0006163//GO:0072521//GO:…	production of molecular mediator involved in inflammatory response//transport//organic substance biosynthetic process//nucleotide biosynthetic process//ribonucleotide metabolic process//IMP metabolic process//nucleotide metabolic process//cellular protein localization//small molecule metabolic process//cellular nitrogen compound biosynthetic process//regulation of cellular process//cellular aroma…	GO:0032991//GO:0043234//GO:0030118//GO:0030117//GO:0044464//GO:0005622//GO:0044421//GO:0030119//GO:0044444//GO:0030131//GO:0044425//GO:0098796//GO:0005576//GO:0005575//GO:0016021//GO:0031224//GO:0044424//GO:0031012//GO:0016020//GO:0005737//GO:0005623//GO:0005578//GO:0048475	macromolecular complex//protein complex//clathrin coat//membrane coat//cell part//intracellular//extracellular region part//AP-type membrane coat adaptor complex//cytoplasmic part//clathrin adaptor complex//membrane part//membrane protein complex//extracellular region//cellular_component//integral component of membrane//intrinsic component of membrane//intracellular part//extracellular matrix//me…	GO:0035639//GO:0032555//GO:0060089//GO:0000166//GO:0005488//GO:0004871//GO:0001882//GO:0004018//GO:0016779//GO:0017076//GO:0004896//GO:0046872//GO:0016817//GO:0030554//GO:0032550//GO:0004872//GO:1901363//GO:0043168//GO:0043167//GO:0038023//GO:0097367//GO:0016840//GO:0003674//GO:0003968//GO:0016787//GO:0032559//GO:0005509//GO:0032553//GO:0097159//GO:0016829//GO:0004888//GO:0034062//GO:0036094//GO:…	purine ribonucleoside triphosphate binding//purine ribonucleotide binding//molecular transducer activity//nucleotide binding//binding//signal transducer activity//nucleoside binding//N6-(1,2-dicarboxyethyl)AMP AMP-lyase (fumarate-forming) activity//nucleotidyltransferase activity//purine nucleotide binding//cytokine receptor activity//metal ion binding//hydrolase activity, acting on acid anhydrid…	calmodulin-like protein 1; K13448 calcium-binding protein CML	http://www.genome.jp/dbget-bin/www_bget?sly:101266296	Calmodulin-like protein; contains IPR001125 (Recoverin)
Achn268381	90.5494	27.3804	21.6009	19.6193	30.0299	158.273	18.7044	30.0251	28.1455	20.9393	GO:0007165//GO:0007154//GO:0044763//GO:0044699//GO:0050794//GO:0009987//GO:0050789//GO:0065007//GO:0023052//GO:0044700//GO:0050896//GO:0008150//GO:0051716	signal transduction//cell communication//single-organism cellular process//single-organism process//regulation of cellular process//cellular process//regulation of biological process//biological regulation//signaling//single organism signaling//response to stimulus//biological_process//cellular response to stimulus	GO:0044421//GO:0005576//GO:0005578//GO:0005575//GO:0031012	extracellular region part//extracellular region//proteinaceous extracellular matrix//cellular_component//extracellular matrix	GO:0043167//GO:0003674//GO:0005488//GO:0046872//GO:0005509//GO:0043169	ion binding//molecular_function//binding//metal ion binding//calcium ion binding//cation binding	calcium-binding protein CML24; K13448 calcium-binding protein CML	http://www.genome.jp/dbget-bin/www_bget?sly:101256237	Putative calmodulin-related protein; contains IPR011992 (EF-hand-like domain)
Achn287511	40.1342	20.4651	10.3045	22.129	11.6567	91.246	68.4537	28.9793	25.4762	18.6703	GO:0050794//GO:0009987//GO:0065007//GO:0050789//GO:0007154//GO:0044699//GO:0044763//GO:0007165//GO:0008150//GO:0050896//GO:0051716//GO:0044700//GO:0023052	regulation of cellular process//cellular process//biological regulation//regulation of biological process//cell communication//single-organism process//single-organism cellular process//signal transduction//biological_process//response to stimulus//cellular response to stimulus//single organism signaling//signaling	GO:0005576//GO:0044421//GO:0031012//GO:0005575//GO:0005578	extracellular region//extracellular region part//extracellular matrix//cellular_component//proteinaceous extracellular matrix	GO:0046872//GO:0005488//GO:0003674//GO:0043167//GO:0043169//GO:0005509	metal ion binding//binding//molecular_function//ion binding//cation binding//calcium ion binding	calcium-binding protein CAST; K13448 calcium-binding protein CML	http://www.genome.jp/dbget-bin/www_bget?sly:101256817	Putative calmodulin-like protein; contains IPR011992 (EF-hand-like domain)
Achn293461	0	0	0	0	0	0.427482	0.571757	0.388625	0.073973	0.232462	GO:0007165//GO:0007154//GO:0044699//GO:0044763//GO:0065007//GO:0050789//GO:0050794//GO:0009987//GO:0023052//GO:0044700//GO:0050896//GO:0008150//GO:0051716	signal transduction//cell communication//single-organism process//single-organism cellular process//biological regulation//regulation of biological process//regulation of cellular process//cellular process//signaling//single organism signaling//response to stimulus//biological_process//cellular response to stimulus	GO:0044421//GO:0005576//GO:0005578//GO:0005575//GO:0031012	extracellular region part//extracellular region//proteinaceous extracellular matrix//cellular_component//extracellular matrix	GO:0043167//GO:0003674//GO:0005488//GO:0046872//GO:0005509//GO:0043169	ion binding//molecular_function//binding//metal ion binding//calcium ion binding//cation binding	probable calcium-binding protein CML30; K02183 calmodulin	http://www.genome.jp/dbget-bin/www_bget?sly:101251639	Calmodulin-like protein; contains IPR011992 (EF-hand-like domain)
Achn313011	0.0489267	0	0	0	0.0132216	0.0774303	0.293923	0.134587	0.075916	0.122407	GO:0022607//GO:0008152//GO:0050896//GO:0008150//GO:0051716//GO:0071840//GO:0031163//GO:0044700//GO:0044085//GO:0023052//GO:0050789//GO:0065007//GO:0016043//GO:0050794//GO:0009987//GO:0007154//GO:0044763//GO:0044699//GO:0009058//GO:0016226//GO:0007165	cellular component assembly//metabolic process//response to stimulus//biological_process//cellular response to stimulus//cellular component organization or biogenesis//metallo-sulfur cluster assembly//single organism signaling//cellular component biogenesis//signaling//regulation of biological process//biological regulation//cellular component organization//regulation of cellular process//cellula…	GO:0031012//GO:0005575//GO:0005578//GO:0005576//GO:0044421	extracellular matrix//cellular_component//proteinaceous extracellular matrix//extracellular region//extracellular region part	GO:0043169//GO:0051536//GO:0051540//GO:0005509//GO:0005506//GO:0046872//GO:0005488//GO:0003674//GO:0046914//GO:0043167	cation binding//iron-sulfur cluster binding//metal cluster binding//calcium ion binding//iron ion binding//metal ion binding//binding//molecular_function//transition metal ion binding//ion binding	probable calcium-binding protein CML18; K13448 calcium-binding protein CML	http://www.genome.jp/dbget-bin/www_bget?sly:101244797	Calmodulin; contains IPR011992 (EF-hand-like domain)
Achn315111	12.1898	13.0368	7.99509	8.38304	11.5181	25.6374	18.1592	18.798	19.169	22.5686	GO:0007154//GO:0044699//GO:0044763//GO:0007165//GO:0065007//GO:0050789//GO:0050794//GO:0009987//GO:0044700//GO:0023052//GO:0008150//GO:0050896//GO:0051716	cell communication//single-organism process//single-organism cellular process//signal transduction//biological regulation//regulation of biological process//regulation of cellular process//cellular process//single organism signaling//signaling//biological_process//response to stimulus//cellular response to stimulus	GO:0005576//GO:0044421//GO:0005578//GO:0031012//GO:0005575	extracellular region//extracellular region part//proteinaceous extracellular matrix//extracellular matrix//cellular_component	GO:0003674//GO:0043167//GO:0046872//GO:0005488//GO:0043169//GO:0005509	molecular_function//ion binding//metal ion binding//binding//cation binding//calcium ion binding	probable calcium-binding protein CML21; K13448 calcium-binding protein CML	http://www.genome.jp/dbget-bin/www_bget?sly:101244910	Calmodulin, putative; contains IPR011992 (EF-hand-like domain)
Achn321231	3.48172	4.01522	5.22755	8.44578	7.38654	5.33597	6.87323	6.87338	7.90874	6.04338	GO:0007154//GO:0044763//GO:0044699//GO:0007165//GO:0050794//GO:0009987//GO:0050789//GO:0065007//GO:0044700//GO:0023052//GO:0050896//GO:0008150//GO:0051716	cell communication//single-organism cellular process//single-organism process//signal transduction//regulation of cellular process//cellular process//regulation of biological process//biological regulation//single organism signaling//signaling//response to stimulus//biological_process//cellular response to stimulus	GO:0005576//GO:0044421//GO:0005578//GO:0031012//GO:0005575	extracellular region//extracellular region part//proteinaceous extracellular matrix//extracellular matrix//cellular_component	GO:0003674//GO:0043167//GO:0005515//GO:0046872//GO:0005488//GO:0043169//GO:0005509	molecular_function//ion binding//protein binding//metal ion binding//binding//cation binding//calcium ion binding	probable calcium-binding protein CML15; K13448 calcium-binding protein CML	http://www.genome.jp/dbget-bin/www_bget?sly:101262447	Calmodulin, putative; contains IPR011992 (EF-hand-like domain)
Achn327821	6.7419	6.52731	3.9966	3.81744	6.03461	23.7272	4.81346	3.19307	4.26446	2.9899	GO:0050794//GO:0009987//GO:0050789//GO:0065007//GO:0007165//GO:0007154//GO:0044763//GO:0044699//GO:0050896//GO:0008150//GO:0051716//GO:0023052//GO:0044700	regulation of cellular process//cellular process//regulation of biological process//biological regulation//signal transduction//cell communication//single-organism cellular process//single-organism process//response to stimulus//biological_process//cellular response to stimulus//signaling//single organism signaling	GO:0044421//GO:0005576//GO:0005575//GO:0031012//GO:0005578	extracellular region part//extracellular region//cellular_component//extracellular matrix//proteinaceous extracellular matrix	GO:0005488//GO:0046872//GO:0043167//GO:0003674//GO:0005509//GO:0043169	binding//metal ion binding//ion binding//molecular_function//calcium ion binding//cation binding	calmodulin-like protein 3; K13448 calcium-binding protein CML	http://www.genome.jp/dbget-bin/www_bget?sly:101253386	Calmodulin-like protein; contains IPR011992 (EF-hand-like domain)
Achn328551	1.04833	0.318342	0.293083	0.22776	0.211803	11.2898	0.800402	0.390641	0.537303	0.36489	--	--	--	--	GO:0043169//GO:0005509//GO:0046872//GO:0005488//GO:0003674//GO:0043167	cation binding//calcium ion binding//metal ion binding//binding//molecular_function//ion binding	putative calcium-binding protein CML19; K13448 calcium-binding protein CML	http://www.genome.jp/dbget-bin/www_bget?sly:101265138	Calmodulin-like protein; contains IPR011992 (EF-hand-like domain)
Achn379661	82.8204	78.2139	49.9603	35.4388	89.9907	140.168	147.436	96.1765	135.573	187.706	GO:0007154//GO:0044763//GO:0044699//GO:0007165//GO:0050794//GO:0009987//GO:0050789//GO:0065007//GO:0044700//GO:0023052//GO:0008150//GO:0050896//GO:0051716	cell communication//single-organism cellular process//single-organism process//signal transduction//regulation of cellular process//cellular process//regulation of biological process//biological regulation//single organism signaling//signaling//biological_process//response to stimulus//cellular response to stimulus	GO:0005576//GO:0044421//GO:0005578//GO:0031012//GO:0005575	extracellular region//extracellular region part//proteinaceous extracellular matrix//extracellular matrix//cellular_component	GO:0003674//GO:0043167//GO:0046872//GO:0005488//GO:0043169//GO:0005509	molecular_function//ion binding//metal ion binding//binding//cation binding//calcium ion binding	probable calcium-binding protein CML10	http://www.genome.jp/dbget-bin/www_bget?sly:101255242	Calmodulin, putative; contains IPR011992 (EF-hand-like domain)
Achn180751	0.0648205	0.0586212	0.143985	0.170428	0.197859	2.86373	1.34872	1.83736	2.41488	1.60671	GO:0034641//GO:2000112//GO:0044238//GO:0032774//GO:0008150//GO:0019219//GO:0034645//GO:0036211//GO:0008152//GO:0006793//GO:0006464//GO:0006139//GO:2001141//GO:1901360//GO:0006807//GO:0044267//GO:1901362//GO:0031323//GO:0018130//GO:0016310//GO:0043412//GO:0060255//GO:0006468//GO:0090304//GO:0010468//GO:0034654//GO:0009889//GO:0051171//GO:0051252//GO:0046483//GO:0010556//GO:0080090//GO:0016070//GO:…	cellular nitrogen compound metabolic process//regulation of cellular macromolecule biosynthetic process//primary metabolic process//RNA biosynthetic process//biological_process//regulation of nucleobase-containing compound metabolic process//cellular macromolecule biosynthetic process//protein modification process//metabolic process//phosphorus metabolic process//cellular protein modification pro…	--	--	GO:0032559//GO:0032553//GO:0003700//GO:0097159//GO:0036094//GO:0016773//GO:0001883//GO:0032549//GO:0016740//GO:1901265//GO:0003676//GO:0005524//GO:0003824//GO:0004672//GO:0016772//GO:0003723//GO:0035639//GO:0001071//GO:0032555//GO:0005488//GO:0000166//GO:0001882//GO:0017076//GO:0005515//GO:0032550//GO:0030554//GO:1901363//GO:0043168//GO:0043167//GO:0016301//GO:0097367//GO:0003674	adenyl ribonucleotide binding//ribonucleotide binding//transcription factor activity, sequence-specific DNA binding//organic cyclic compound binding//small molecule binding//phosphotransferase activity, alcohol group as acceptor//purine nucleoside binding//ribonucleoside binding//transferase activity//nucleoside phosphate binding//nucleic acid binding//ATP binding//catalytic activity//protein kin…	LRR receptor-like serine/threonine-protein kinase EFR; K13420 LRR receptor-like serine/threonine-protein kinase FLS2 [EC:2.7.11.1]	http://www.genome.jp/dbget-bin/www_bget?sly:101264408	Receptor protein kinase-like protein; contains IPR001611 (Leucine-rich repeat), IPR003591 (Leucine-rich repeat, typical subtype), IPR011009 (Protein kinase-like domain), IPR013320 (Concanavalin A-like lectin/glucanase, subgroup)
Achn180781	20.1512	15.3513	11.4212	12.5036	10.1626	23.0911	12.054	15.5309	19.142	20.3199	GO:0005976//GO:0043412//GO:0009103//GO:0006468//GO:0034637//GO:0044723//GO:0044267//GO:0016310//GO:0008610//GO:1901135//GO:0036211//GO:0034645//GO:0044710//GO:0008150//GO:0006464//GO:0006793//GO:0008152//GO:1901137//GO:0044238//GO:0005975//GO:0044262//GO:0006629//GO:0044255//GO:0044699//GO:0044763//GO:0008653//GO:0044264//GO:0044711//GO:0019538//GO:0044237//GO:0000271//GO:0009058//GO:0071704//GO:…	polysaccharide metabolic process//macromolecule modification//lipopolysaccharide biosynthetic process//protein phosphorylation//cellular carbohydrate biosynthetic process//single-organism carbohydrate metabolic process//cellular protein metabolic process//phosphorylation//lipid biosynthetic process//carbohydrate derivative metabolic process//protein modification process//cellular macromolecule bi…	GO:0016020//GO:0005575	membrane//cellular_component	GO:0016772//GO:0005524//GO:1901265//GO:0004672//GO:0003824//GO:0097159//GO:0032549//GO:0016740//GO:0016773//GO:0001883//GO:0036094//GO:0032553//GO:0032559//GO:0003674//GO:1901363//GO:0030554//GO:0032550//GO:0097367//GO:0016301//GO:0043168//GO:0043167//GO:0001882//GO:0017076//GO:0035639//GO:0000166//GO:0005488//GO:0032555	transferase activity, transferring phosphorus-containing groups//ATP binding//nucleoside phosphate binding//protein kinase activity//catalytic activity//organic cyclic compound binding//ribonucleoside binding//transferase activity//phosphotransferase activity, alcohol group as acceptor//purine nucleoside binding//small molecule binding//ribonucleotide binding//adenyl ribonucleotide binding//molec…	mitogen-activated protein kinase kinase kinase 1-like; K13414 mitogen-activated protein kinase kinase kinase 1, plant [EC:2.7.11.25]	http://www.genome.jp/dbget-bin/www_bget?sly:101264342	Serine/threonine protein kinase; contains IPR011009 (Protein kinase-like domain)
Achn262751	16.504	13.7691	13.302	12.7782	13.2618	17.3196	10.7586	16.5796	17.9434	18.4271	GO:0044267//GO:0016310//GO:0043412//GO:0006468//GO:0044238//GO:0008150//GO:0044710//GO:0036211//GO:0008152//GO:0006793//GO:0006464//GO:0044237//GO:0019538//GO:0071704//GO:0006629//GO:0044699//GO:0044260//GO:0043170//GO:0009987//GO:0006796	cellular protein metabolic process//phosphorylation//macromolecule modification//protein phosphorylation//primary metabolic process//biological_process//single-organism metabolic process//protein modification process//metabolic process//phosphorus metabolic process//cellular protein modification process//cellular metabolic process//protein metabolic process//organic substance metabolic process//l…	--	--	GO:1901265//GO:0005524//GO:0003824//GO:0004672//GO:0016772//GO:0032559//GO:0032553//GO:0097159//GO:0036094//GO:0016773//GO:0001883//GO:0032549//GO:0016740//GO:0032550//GO:0030554//GO:1901363//GO:0043168//GO:0043167//GO:0016301//GO:0097367//GO:0003674//GO:0035639//GO:0032555//GO:0005488//GO:0000166//GO:0001882//GO:0017076	nucleoside phosphate binding//ATP binding//catalytic activity//protein kinase activity//transferase activity, transferring phosphorus-containing groups//adenyl ribonucleotide binding//ribonucleotide binding//organic cyclic compound binding//small molecule binding//phosphotransferase activity, alcohol group as acceptor//purine nucleoside binding//ribonucleoside binding//transferase activity//purin…	mitogen-activated protein kinase kinase kinase 1-like; K13414 mitogen-activated protein kinase kinase kinase 1, plant [EC:2.7.11.25]	http://www.genome.jp/dbget-bin/www_bget?sly:101264342	Protein serine/threonine kinase; contains IPR011009 (Protein kinase-like domain)
Achn297531	2.88687	5.24675	3.81949	3.3607	5.08945	2.95057	5.17642	2.63945	2.15664	3.40083	GO:0009607//GO:0009605//GO:0050789//GO:0065007//GO:0050794//GO:0009987//GO:0006952//GO:0007165//GO:0007154//GO:0044763//GO:0044699//GO:0050830//GO:0098542//GO:0051704//GO:0009617//GO:0042742//GO:0050896//GO:0008150//GO:0051716//GO:0051707//GO:0043207//GO:0023052//GO:0035556//GO:0044700//GO:0006950	response to biotic stimulus//response to external stimulus//regulation of biological process//biological regulation//regulation of cellular process//cellular process//defense response//signal transduction//cell communication//single-organism cellular process//single-organism process//defense response to Gram-positive bacterium//defense response to other organism//multi-organism process//response …	GO:0043229//GO:0044422//GO:1990234//GO:0032991//GO:0044428//GO:0043227//GO:0043234//GO:0044464//GO:0005622//GO:0005680//GO:0044446//GO:0000152//GO:0043231//GO:0005575//GO:0005634//GO:0044424//GO:0000151//GO:0005623//GO:0031461//GO:0043226//GO:1902494	intracellular organelle//organelle part//transferase complex//macromolecular complex//nuclear part//membrane-bounded organelle//protein complex//cell part//intracellular//anaphase-promoting complex//intracellular organelle part//nuclear ubiquitin ligase complex//intracellular membrane-bounded organelle//cellular_component//nucleus//intracellular part//ubiquitin ligase complex//cell//cullin-RING u…	GO:0005488//GO:0008270//GO:0019787//GO:0046872//GO:0005515//GO:0004842//GO:0043167//GO:0003674//GO:0046914//GO:0043169//GO:0016740//GO:0003824	binding//zinc ion binding//ubiquitin-like protein transferase activity//metal ion binding//protein binding//ubiquitin-protein transferase activity//ion binding//molecular_function//transition metal ion binding//cation binding//transferase activity//catalytic activity	mitogen-activated protein kinase kinase kinase 1-like	http://www.genome.jp/dbget-bin/www_bget?sly:101252908	Mitogen-activated protein kinase kinase kinase; contains IPR007527 (Zinc finger, SWIM-type), IPR011016 (Zinc finger, RING-CH-type), IPR013083 (Zinc finger, RING/FYVE/PHD-type)
Achn303421	12.0127	14.1242	7.68471	5.03705	13.8222	44.7275	33.6395	32.0491	44.3096	48.5371	GO:0008152//GO:0006793//GO:0006464//GO:0008150//GO:0034645//GO:0044710//GO:0036211//GO:0044262//GO:0005975//GO:0044238//GO:1901137//GO:0009103//GO:0006468//GO:0043412//GO:0005976//GO:1901135//GO:0008610//GO:0016310//GO:0044267//GO:0044723//GO:0034637//GO:1903509//GO:0006796//GO:0044249//GO:0043170//GO:0033692//GO:0009987//GO:0044260//GO:1901576//GO:0009059//GO:0016051//GO:0044711//GO:0044264//GO:…	metabolic process//phosphorus metabolic process//cellular protein modification process//biological_process//cellular macromolecule biosynthetic process//single-organism metabolic process//protein modification process//cellular carbohydrate metabolic process//carbohydrate metabolic process//primary metabolic process//carbohydrate derivative biosynthetic process//lipopolysaccharide biosynthetic pro…	GO:0016020//GO:0005575	membrane//cellular_component	GO:0036094//GO:0016773//GO:0001883//GO:0032549//GO:0016740//GO:0097159//GO:0032559//GO:0032553//GO:0016772//GO:0003824//GO:0004672//GO:1901265//GO:0005524//GO:0017076//GO:0001882//GO:0032555//GO:0005488//GO:0000166//GO:0035639//GO:0003674//GO:0043168//GO:0043167//GO:0016301//GO:0097367//GO:0032550//GO:0030554//GO:1901363	small molecule binding//phosphotransferase activity, alcohol group as acceptor//purine nucleoside binding//ribonucleoside binding//transferase activity//organic cyclic compound binding//adenyl ribonucleotide binding//ribonucleotide binding//transferase activity, transferring phosphorus-containing groups//catalytic activity//protein kinase activity//nucleoside phosphate binding//ATP binding//purin…	mitogen-activated protein kinase kinase kinase 10	http://www.genome.jp/dbget-bin/www_bget?sly:101252896	Protein kinase, putative; contains IPR011009 (Protein kinase-like domain)
Achn226251	0.279734	0.566389	0.658518	0.734322	0.520152	1.94973	3.1655	2.20471	1.95917	2.46741	GO:0005975//GO:0044238//GO:1901137//GO:0044262//GO:0008150//GO:0044710//GO:0034645//GO:0036211//GO:0008152//GO:0006793//GO:0006464//GO:0044267//GO:0044723//GO:0034637//GO:1901135//GO:0008610//GO:0016310//GO:0043412//GO:0005976//GO:0006468//GO:0046401//GO:0009244//GO:0009103//GO:0009059//GO:0009312//GO:1901576//GO:0016051//GO:0044260//GO:0043170//GO:0044249//GO:0033692//GO:0009987//GO:0009311//GO:…	carbohydrate metabolic process//primary metabolic process//carbohydrate derivative biosynthetic process//cellular carbohydrate metabolic process//biological_process//single-organism metabolic process//cellular macromolecule biosynthetic process//protein modification process//metabolic process//phosphorus metabolic process//cellular protein modification process//cellular protein metabolic process/…	--	--	GO:0032559//GO:0032553//GO:0097159//GO:0036094//GO:0001883//GO:0016773//GO:0016740//GO:0032549//GO:1901265//GO:0005524//GO:0003824//GO:0004672//GO:0016772//GO:0035639//GO:0032555//GO:0005488//GO:0000166//GO:0001882//GO:0017076//GO:0032550//GO:0030554//GO:1901363//GO:0043167//GO:0043168//GO:0016301//GO:0097367//GO:0003674	adenyl ribonucleotide binding//ribonucleotide binding//organic cyclic compound binding//small molecule binding//purine nucleoside binding//phosphotransferase activity, alcohol group as acceptor//transferase activity//ribonucleoside binding//nucleoside phosphate binding//ATP binding//catalytic activity//protein kinase activity//transferase activity, transferring phosphorus-containing groups//purin…	MKK2, LeMKK2; MAPKK; K13413 mitogen-activated protein kinase kinase 4/5, plant [EC:2.7.12.2]	http://www.genome.jp/dbget-bin/www_bget?sly:543946	Mitogen-activated protein kinase kinase 5; contains IPR011009 (Protein kinase-like domain)
Achn301271	77.7224	28.5951	31.9994	38.8271	49.15	105.21	37.5533	44.0168	56.37	74.7082	GO:0006468//GO:0043412//GO:0016310//GO:0044267//GO:0008152//GO:0006464//GO:0006793//GO:0008150//GO:0036211//GO:0044238//GO:0071704//GO:0019538//GO:0044237//GO:0006796//GO:0043170//GO:0009987//GO:0044260	protein phosphorylation//macromolecule modification//phosphorylation//cellular protein metabolic process//metabolic process//cellular protein modification process//phosphorus metabolic process//biological_process//protein modification process//primary metabolic process//organic substance metabolic process//protein metabolic process//cellular metabolic process//phosphate-containing compound metabo…	--	--	GO:0003855//GO:0016835//GO:0016836//GO:0016772//GO:0003824//GO:0004672//GO:1901265//GO:0005524//GO:0036094//GO:0016740//GO:0032549//GO:0001883//GO:0016773//GO:0097159//GO:0016829//GO:0032559//GO:0032553//GO:0003674//GO:0043167//GO:0043168//GO:0097367//GO:0016301//GO:0030554//GO:0032550//GO:1901363//GO:0017076//GO:0001882//GO:0032555//GO:0000166//GO:0005488//GO:0035639	3-dehydroquinate dehydratase activity//carbon-oxygen lyase activity//hydro-lyase activity//transferase activity, transferring phosphorus-containing groups//catalytic activity//protein kinase activity//nucleoside phosphate binding//ATP binding//small molecule binding//transferase activity//ribonucleoside binding//purine nucleoside binding//phosphotransferase activity, alcohol group as acceptor//or…	MKK2, LeMKK2; MAPKK; K13413 mitogen-activated protein kinase kinase 4/5, plant [EC:2.7.12.2]	http://www.genome.jp/dbget-bin/www_bget?sly:543946	Mitogen-activated protein kinase kinase; contains IPR011009 (Protein kinase-like domain)
Achn191331	15.9088	14.3085	17.5883	15.1133	15.6108	28.7188	30.082	29.4067	22.928	24.0861	GO:0010468//GO:0034654//GO:0060255//GO:0090304//GO:0046483//GO:0009889//GO:0051171//GO:0051252//GO:1901362//GO:1901360//GO:0006807//GO:0031323//GO:0018130//GO:0034645//GO:0019219//GO:0008150//GO:0008152//GO:2001141//GO:0006139//GO:0034641//GO:2000112//GO:0044238//GO:0032774//GO:0010467//GO:0044237//GO:0031326//GO:0071704//GO:0009058//GO:0050794//GO:0044271//GO:0044249//GO:0006725//GO:0097659//GO:…	regulation of gene expression//nucleobase-containing compound biosynthetic process//regulation of macromolecule metabolic process//nucleic acid metabolic process//heterocycle metabolic process//regulation of biosynthetic process//regulation of nitrogen compound metabolic process//regulation of RNA metabolic process//organic cyclic compound biosynthetic process//organic cyclic compound metabolic p…	--	--	GO:0003676//GO:0003677//GO:0097159//GO:0003700//GO:0043565//GO:0003674//GO:1901363//GO:0001071//GO:0005488	nucleic acid binding//DNA binding//organic cyclic compound binding//transcription factor activity, sequence-specific DNA binding//sequence-specific DNA binding//molecular_function//heterocyclic compound binding//nucleic acid binding transcription factor activity//binding	probable WRKY transcription factor 26; K13424 WRKY transcription factor 33	http://www.genome.jp/dbget-bin/www_bget?sly:101255501	WRKY transcription factor 4; contains IPR003657 (DNA-binding WRKY), IPR012677 (Nucleotide-binding, alpha-beta plait)
Achn214251	0.717904	0.436428	0.36762	0.303602	0.305685	1.66856	2.05527	0.826261	0.623215	0.598339	GO:0032774//GO:2000112//GO:0044238//GO:0034641//GO:2001141//GO:0006139//GO:0008152//GO:0034645//GO:0019219//GO:0008150//GO:0031323//GO:0018130//GO:1901362//GO:1901360//GO:0006807//GO:0046483//GO:0009889//GO:0051171//GO:0051252//GO:0010468//GO:0034654//GO:0060255//GO:0090304//GO:0044260//GO:0019222//GO:0006355//GO:1903506//GO:1901576//GO:0009059//GO:0080090//GO:0016070//GO:0010556//GO:0019438//GO:…	RNA biosynthetic process//regulation of cellular macromolecule biosynthetic process//primary metabolic process//cellular nitrogen compound metabolic process//regulation of RNA biosynthetic process//nucleobase-containing compound metabolic process//metabolic process//cellular macromolecule biosynthetic process//regulation of nucleobase-containing compound metabolic process//biological_process//reg…	--	--	GO:0003700//GO:0043565//GO:0003677//GO:0097159//GO:0003676//GO:0005488//GO:0001071//GO:1901363//GO:0003674	transcription factor activity, sequence-specific DNA binding//sequence-specific DNA binding//DNA binding//organic cyclic compound binding//nucleic acid binding//binding//nucleic acid binding transcription factor activity//heterocyclic compound binding//molecular_function	probable WRKY transcription factor 26; K13424 WRKY transcription factor 33	http://www.genome.jp/dbget-bin/www_bget?sly:101255501	WRKY transcription factor 4; contains IPR003657 (DNA-binding WRKY)
Achn287861	22.1728	3.64361	2.33941	3.71691	1.73526	2.09519	10.9743	1.6495	0.984678	0.898463	GO:0010467//GO:0044237//GO:0031326//GO:0071704//GO:0009058//GO:0006725//GO:0044249//GO:0097659//GO:0043170//GO:0050794//GO:0044271//GO:0006351//GO:0009987//GO:0065007//GO:0050789//GO:0019438//GO:0010556//GO:0080090//GO:0016070//GO:1903506//GO:1901576//GO:0009059//GO:0006355//GO:0044260//GO:0019222//GO:0060255//GO:0090304//GO:0010468//GO:0034654//GO:0009889//GO:0051171//GO:0051252//GO:0046483//GO:…	gene expression//cellular metabolic process//regulation of cellular biosynthetic process//organic substance metabolic process//biosynthetic process//cellular aromatic compound metabolic process//cellular biosynthetic process//nucleic acid-templated transcription//macromolecule metabolic process//regulation of cellular process//cellular nitrogen compound biosynthetic process//transcription, DNA-te…	GO:0044425//GO:0016020//GO:0005575//GO:0031224//GO:0016021	membrane part//membrane//cellular_component//intrinsic component of membrane//integral component of membrane	GO:0003674//GO:1901363//GO:0001071//GO:0005488//GO:0003676//GO:0097159//GO:0003677//GO:0003700//GO:0043565	molecular_function//heterocyclic compound binding//nucleic acid binding transcription factor activity//binding//nucleic acid binding//organic cyclic compound binding//DNA binding//transcription factor activity, sequence-specific DNA binding//sequence-specific DNA binding	probable WRKY transcription factor 26; K13424 WRKY transcription factor 33	http://www.genome.jp/dbget-bin/www_bget?sly:101268787	WRKY transcription factor 17; contains IPR003657 (DNA-binding WRKY)
Achn314301	60.2795	51.7554	41.7725	52.6476	22.5174	48.1549	112.474	58.0581	32.8746	31.2784	GO:0044699//GO:0010467//GO:0044763//GO:0031326//GO:0044237//GO:0009058//GO:0032196//GO:0071704//GO:0006351//GO:0009987//GO:0006313//GO:0050794//GO:0044271//GO:0006725//GO:0044249//GO:0097659//GO:0043170//GO:0009452//GO:0019438//GO:0036260//GO:0065007//GO:0050789//GO:1903506//GO:1901576//GO:0009059//GO:0080090//GO:0016070//GO:0010556//GO:0006310//GO:0044260//GO:0019222//GO:0006259//GO:0006355//GO:…	single-organism process//gene expression//single-organism cellular process//regulation of cellular biosynthetic process//cellular metabolic process//biosynthetic process//transposition//organic substance metabolic process//transcription, DNA-templated//cellular process//transposition, DNA-mediated//regulation of cellular process//cellular nitrogen compound biosynthetic process//cellular aromatic …	--	--	GO:0003674//GO:1901363//GO:0005488//GO:0008168//GO:0001071//GO:0004803//GO:0003676//GO:0003824//GO:0003677//GO:0097159//GO:0016740//GO:0016741//GO:0003700//GO:0043565	molecular_function//heterocyclic compound binding//binding//methyltransferase activity//nucleic acid binding transcription factor activity//transposase activity//nucleic acid binding//catalytic activity//DNA binding//organic cyclic compound binding//transferase activity//transferase activity, transferring one-carbon groups//transcription factor activity, sequence-specific DNA binding//sequence-sp…	probable WRKY transcription factor 26; K13424 WRKY transcription factor 33	http://www.genome.jp/dbget-bin/www_bget?sly:101255501	WRKY transcription factor 1; contains IPR003657 (DNA-binding WRKY)
Achn011781	2.80953	8.30321	2.98502	2.61459	1.98369	0.6055	7.22953	4.76264	6.87684	5.63789	GO:0006139//GO:2001141//GO:0008152//GO:0019219//GO:0034645//GO:0008150//GO:0032774//GO:0044238//GO:2000112//GO:0034641//GO:0046483//GO:0051252//GO:0051171//GO:0009889//GO:0034654//GO:0010468//GO:0090304//GO:0060255//GO:0018130//GO:0031323//GO:1901362//GO:0006807//GO:1901360//GO:0019438//GO:0050789//GO:0065007//GO:0009987//GO:0006351//GO:0044271//GO:0050794//GO:0043170//GO:0097659//GO:0006725//GO:…	nucleobase-containing compound metabolic process//regulation of RNA biosynthetic process//metabolic process//regulation of nucleobase-containing compound metabolic process//cellular macromolecule biosynthetic process//biological_process//RNA biosynthetic process//primary metabolic process//regulation of cellular macromolecule biosynthetic process//cellular nitrogen compound metabolic process//het…	--	--	GO:0003677//GO:0097159//GO:0043565//GO:0003700//GO:0003676//GO:0005488//GO:0001071//GO:0003674//GO:1901363	DNA binding//organic cyclic compound binding//sequence-specific DNA binding//transcription factor activity, sequence-specific DNA binding//nucleic acid binding//binding//nucleic acid binding transcription factor activity//molecular_function//heterocyclic compound binding	WRKY transcription factor 22; K13425 WRKY transcription factor 22	http://www.genome.jp/dbget-bin/www_bget?sly:101261749	WRKY transcription factor; contains IPR003657 (DNA-binding WRKY)
Achn188191	6.7735	12.5872	4.78579	3.19629	3.52205	2.27247	1.99874	0.613506	0.676247	0.587297	GO:0090407//GO:1901137//GO:0046390//GO:2000112//GO:0044238//GO:0046129//GO:0042455//GO:0034641//GO:0032774//GO:0019693//GO:0042451//GO:0009119//GO:0009127//GO:0034645//GO:0019219//GO:0044710//GO:0051234//GO:0098660//GO:0008150//GO:1901293//GO:2001141//GO:0006139//GO:0009144//GO:0051179//GO:0006793//GO:0009167//GO:0008152//GO:0009124//GO:0009142//GO:0009126//GO:0006818//GO:1901362//GO:0019637//GO:…	organophosphate biosynthetic process//carbohydrate derivative biosynthetic process//ribose phosphate biosynthetic process//regulation of cellular macromolecule biosynthetic process//primary metabolic process//purine ribonucleoside biosynthetic process//ribonucleoside biosynthetic process//cellular nitrogen compound metabolic process//RNA biosynthetic process//ribose phosphate metabolic process//p…	GO:0005575//GO:0016020//GO:0044424//GO:0005623//GO:0045259//GO:0043234//GO:0032991//GO:0045263//GO:0005622//GO:0044464//GO:0016469//GO:0098796//GO:0044425//GO:0033177	cellular_component//membrane//intracellular part//cell//proton-transporting ATP synthase complex//protein complex//macromolecular complex//proton-transporting ATP synthase complex, coupling factor F(o)//intracellular//cell part//proton-transporting two-sector ATPase complex//membrane protein complex//membrane part//proton-transporting two-sector ATPase complex, proton-transporting domain	GO:0015078//GO:0015075//GO:0003700//GO:0022857//GO:0043565//GO:0022892//GO:0003677//GO:0097159//GO:0003676//GO:0022890//GO:0005488//GO:0005215//GO:0001071//GO:0022891//GO:1901363//GO:0008324//GO:0015077//GO:0003674	hydrogen ion transmembrane transporter activity//ion transmembrane transporter activity//transcription factor activity, sequence-specific DNA binding//transmembrane transporter activity//sequence-specific DNA binding//substrate-specific transporter activity//DNA binding//organic cyclic compound binding//nucleic acid binding//inorganic cation transmembrane transporter activity//binding//transporte…	WRKY transcription factor 22; K13425 WRKY transcription factor 22	http://www.genome.jp/dbget-bin/www_bget?sly:101261749	WRKY transcription factor; contains IPR003657 (DNA-binding WRKY)
Achn245731	3.01161	1.61765	0.518483	0.273767	0.515455	3.74741	5.11729	0.637775	0.814995	0.633421	GO:0031323//GO:0018130//GO:0019725//GO:0044267//GO:1901362//GO:0050801//GO:1901360//GO:0006807//GO:0046483//GO:0009889//GO:0006875//GO:0051252//GO:0051171//GO:0010468//GO:0034654//GO:0060255//GO:0090304//GO:0055065//GO:0048878//GO:0006414//GO:0032774//GO:0006518//GO:2000112//GO:0044238//GO:0034641//GO:0006139//GO:2001141//GO:0030003//GO:0008152//GO:0043604//GO:0019219//GO:0034645//GO:0008150//GO:…	regulation of cellular metabolic process//heterocycle biosynthetic process//cellular homeostasis//cellular protein metabolic process//organic cyclic compound biosynthetic process//ion homeostasis//organic cyclic compound metabolic process//nitrogen compound metabolic process//heterocycle metabolic process//regulation of biosynthetic process//cellular metal ion homeostasis//regulation of RNA metab…	GO:0005623//GO:0005737//GO:0043226//GO:0016021//GO:0031224//GO:0005575//GO:0043232//GO:0016020//GO:0044424//GO:0044444//GO:0044425//GO:0043228//GO:0030529//GO:0005840//GO:0043229//GO:0032991//GO:0005622//GO:0044464	cell//cytoplasm//organelle//integral component of membrane//intrinsic component of membrane//cellular_component//intracellular non-membrane-bounded organelle//membrane//intracellular part//cytoplasmic part//membrane part//non-membrane-bounded organelle//ribonucleoprotein complex//ribosome//intracellular organelle//macromolecular complex//intracellular//cell part	GO:0022834//GO:0005262//GO:0005216//GO:0003676//GO:0005219//GO:0005218//GO:0005198//GO:0022838//GO:0022890//GO:0022836//GO:0015267//GO:0015075//GO:0003700//GO:0022857//GO:0043565//GO:0022803//GO:0022892//GO:0015276//GO:0003677//GO:0097159//GO:0005217//GO:0008324//GO:0005261//GO:1901363//GO:0003735//GO:0003674//GO:0046873//GO:0005488//GO:0005215//GO:0001071//GO:0015278//GO:0015085//GO:0022891//GO:…	ligand-gated channel activity//calcium channel activity//ion channel activity//nucleic acid binding//ryanodine-sensitive calcium-release channel activity//intracellular ligand-gated calcium channel activity//structural molecule activity//substrate-specific channel activity//inorganic cation transmembrane transporter activity//gated channel activity//channel activity//ion transmembrane transporter…	WRKY transcription factor 22; K13425 WRKY transcription factor 22	http://www.genome.jp/dbget-bin/www_bget?sly:101261749	WRKY transcription factor, putative; contains IPR003657 (DNA-binding WRKY)
Achn275661	3.16576	5.96025	1.44731	1.69945	0.792204	0.546841	0.419384	0.321912	0.178483	0.16186	GO:0018130//GO:0031323//GO:0006807//GO:1901360//GO:1901362//GO:0090304//GO:0060255//GO:0034654//GO:0010468//GO:0051252//GO:0051171//GO:0009889//GO:0046483//GO:0032774//GO:0034641//GO:0044238//GO:2000112//GO:0008152//GO:0006139//GO:2001141//GO:0008150//GO:0019219//GO:0034645//GO:0071704//GO:0009058//GO:0044237//GO:0031326//GO:0010467//GO:0006355//GO:0019222//GO:0044260//GO:0010556//GO:0016070//GO:…	heterocycle biosynthetic process//regulation of cellular metabolic process//nitrogen compound metabolic process//organic cyclic compound metabolic process//organic cyclic compound biosynthetic process//nucleic acid metabolic process//regulation of macromolecule metabolic process//nucleobase-containing compound biosynthetic process//regulation of gene expression//regulation of RNA metabolic proces…	GO:0005575//GO:0016020	cellular_component//membrane	GO:0003676//GO:0043565//GO:0003700//GO:0097159//GO:0003677//GO:1901363//GO:0003674//GO:0001071//GO:0005488	nucleic acid binding//sequence-specific DNA binding//transcription factor activity, sequence-specific DNA binding//organic cyclic compound binding//DNA binding//heterocyclic compound binding//molecular_function//nucleic acid binding transcription factor activity//binding	WRKY transcription factor 22; K13425 WRKY transcription factor 22	http://www.genome.jp/dbget-bin/www_bget?sly:101261749	WRKY transcription factor 23; contains IPR003657 (DNA-binding WRKY)
Achn278571	3.36152	2.8564	0.725252	0.561571	0.557905	0	0.165754	0.0332061	0.0842803	0.0681294	GO:0034641//GO:2000112//GO:0044238//GO:0032774//GO:0019219//GO:0034645//GO:0008150//GO:0008152//GO:0006139//GO:2001141//GO:1901362//GO:1901360//GO:0006807//GO:0031323//GO:0018130//GO:0010468//GO:0034654//GO:0060255//GO:0090304//GO:0046483//GO:0009889//GO:0051252//GO:0051171//GO:0080090//GO:0016070//GO:0010556//GO:1903506//GO:1901576//GO:0009059//GO:0006355//GO:0019222//GO:0044260//GO:0044271//GO:…	cellular nitrogen compound metabolic process//regulation of cellular macromolecule biosynthetic process//primary metabolic process//RNA biosynthetic process//regulation of nucleobase-containing compound metabolic process//cellular macromolecule biosynthetic process//biological_process//metabolic process//nucleobase-containing compound metabolic process//regulation of RNA biosynthetic process//org…	--	--	GO:0003700//GO:0043565//GO:0003677//GO:0097159//GO:0003676//GO:0001071//GO:0005488//GO:1901363//GO:0003674	transcription factor activity, sequence-specific DNA binding//sequence-specific DNA binding//DNA binding//organic cyclic compound binding//nucleic acid binding//nucleic acid binding transcription factor activity//binding//heterocyclic compound binding//molecular_function	WRKY transcription factor 22; K13425 WRKY transcription factor 22	http://www.genome.jp/dbget-bin/www_bget?sly:101261749	WRKY transcription factor, putative; contains IPR003657 (DNA-binding WRKY)
Achn300421	0.551946	2.1762	0.853608	1.1026	0.488169	0.256839	0.896688	0.596085	0.523298	0.303137	GO:0006725//GO:0044249//GO:0097659//GO:0043170//GO:0050794//GO:0044271//GO:0006351//GO:0009987//GO:0065007//GO:0050789//GO:0019438//GO:0016043//GO:0010556//GO:0080090//GO:0016070//GO:1903506//GO:1901576//GO:0009059//GO:0006355//GO:0044260//GO:0019222//GO:0010467//GO:0044237//GO:0006996//GO:0031326//GO:0071704//GO:0009058//GO:0008150//GO:0034645//GO:0019219//GO:0008152//GO:2001141//GO:0006139//GO:…	cellular aromatic compound metabolic process//cellular biosynthetic process//nucleic acid-templated transcription//macromolecule metabolic process//regulation of cellular process//cellular nitrogen compound biosynthetic process//transcription, DNA-templated//cellular process//biological regulation//regulation of biological process//aromatic compound biosynthetic process//cellular component organi…	--	--	GO:0008092//GO:0003779//GO:0005515//GO:0001071//GO:0005488//GO:0003674//GO:1901363//GO:0097159//GO:0003677//GO:0003700//GO:0043565//GO:0003676	cytoskeletal protein binding//actin binding//protein binding//nucleic acid binding transcription factor activity//binding//molecular_function//heterocyclic compound binding//organic cyclic compound binding//DNA binding//transcription factor activity, sequence-specific DNA binding//sequence-specific DNA binding//nucleic acid binding	WRKY transcription factor 22; K13425 WRKY transcription factor 22	http://www.genome.jp/dbget-bin/www_bget?sly:101261749	WRKY transcription factor 22; contains IPR003657 (DNA-binding WRKY)
Achn240741	0	0	0	1.12778	3.19289	0	2.86577	26.9679	1.43646	0.606888	--	--	--	--	--	--	pathogenesis-related leaf protein 6; K13449 pathogenesis-related protein 1	http://www.genome.jp/dbget-bin/www_bget?sly:101257608	Cysteine-rich secretory protein; contains IPR001283 (Allergen V5/Tpx-1-related)
Achn253311	311.116	1396.68	3267.79	4347.79	2198.7	1006.57	6915.52	15955.1	36483.5	38895.9	--	--	--	--	--	--	PR1 protein; K13449 pathogenesis-related protein 1	http://www.genome.jp/dbget-bin/www_bget?sly:100191111	Cysteine-rich secretory protein; contains IPR001283 (Allergen V5/Tpx-1-related)
Achn022151	0.435474	0.42022	0.468783	0.238707	0.461813	0.45102	0.388054	0.261724	0.753793	0.689555	GO:0071704//GO:0008152//GO:0008150//GO:0044238//GO:0005975	organic substance metabolic process//metabolic process//biological_process//primary metabolic process//carbohydrate metabolic process	--	--	GO:0005515//GO:0017076//GO:0001882//GO:0005488//GO:0000166//GO:0032555//GO:0009044//GO:0097599//GO:0003674//GO:0097367//GO:0043167//GO:0043168//GO:0016798//GO:1901363//GO:0032550//GO:0004553//GO:0030554//GO:0001883//GO:0032549//GO:0036094//GO:0097159//GO:0032553//GO:0016787//GO:0032559//GO:0003824//GO:1901265//GO:0043531	protein binding//purine nucleotide binding//nucleoside binding//binding//nucleotide binding//purine ribonucleotide binding//xylan 1,4-beta-xylosidase activity//xylanase activity//molecular_function//carbohydrate derivative binding//ion binding//anion binding//hydrolase activity, acting on glycosyl bonds//heterocyclic compound binding//purine ribonucleoside binding//hydrolase activity, hydrolyzing…	probable disease resistance protein At4g27220; K13459 disease resistance protein RPS2	http://www.genome.jp/dbget-bin/www_bget?sly:101252249	Disease resistance protein; contains IPR002182 (NB-ARC), IPR003591 (Leucine-rich repeat, typical subtype)
Achn163791	8.19437	10.0179	7.1998	8.3568	4.27115	11.4627	10.3397	7.15824	5.05826	4.93002	--	--	--	--	GO:0032559//GO:0032553//GO:0036094//GO:0032549//GO:0001883//GO:0097159//GO:0043531//GO:1901265//GO:0032555//GO:0000166//GO:0005488//GO:0017076//GO:0005515//GO:0001882//GO:0043168//GO:0043167//GO:0097367//GO:0030554//GO:0032550//GO:1901363//GO:0003674	adenyl ribonucleotide binding//ribonucleotide binding//small molecule binding//ribonucleoside binding//purine nucleoside binding//organic cyclic compound binding//ADP binding//nucleoside phosphate binding//purine ribonucleotide binding//nucleotide binding//binding//purine nucleotide binding//protein binding//nucleoside binding//anion binding//ion binding//carbohydrate derivative binding//adenyl n…	probable disease resistance protein At4g27220; K13459 disease resistance protein RPS2	http://www.genome.jp/dbget-bin/www_bget?sly:101252249	Disease resistance protein; contains IPR001611 (Leucine-rich repeat), IPR002182 (NB-ARC), IPR003591 (Leucine-rich repeat, typical subtype)
Achn180641	1.98591	4.10755	4.41774	3.63817	4.67643	2.60663	3.42986	5.23555	6.39154	6.20969	GO:0010467//GO:0009058//GO:0071704//GO:0031326//GO:0044237//GO:0050789//GO:0065007//GO:0019438//GO:0009987//GO:0006351//GO:0043170//GO:0097659//GO:0006725//GO:0044249//GO:0050794//GO:0044271//GO:0019222//GO:0044260//GO:0006355//GO:0009059//GO:1903506//GO:1901576//GO:0010556//GO:0016070//GO:0080090//GO:0051252//GO:0051171//GO:0009889//GO:0046483//GO:0090304//GO:0060255//GO:0034654//GO:0010468//GO:…	gene expression//biosynthetic process//organic substance metabolic process//regulation of cellular biosynthetic process//cellular metabolic process//regulation of biological process//biological regulation//aromatic compound biosynthetic process//cellular process//transcription, DNA-templated//macromolecule metabolic process//nucleic acid-templated transcription//cellular aromatic compound metabol…	--	--	GO:0003674//GO:0097367//GO:0043167//GO:0043168//GO:1901363//GO:0032550//GO:0030554//GO:0005515//GO:0017076//GO:0001882//GO:0005488//GO:0000166//GO:0001071//GO:0032555//GO:0003676//GO:1901265//GO:0043531//GO:0001883//GO:0032549//GO:0036094//GO:0097159//GO:0003677//GO:0032553//GO:0003700//GO:0032559	molecular_function//carbohydrate derivative binding//ion binding//anion binding//heterocyclic compound binding//purine ribonucleoside binding//adenyl nucleotide binding//protein binding//purine nucleotide binding//nucleoside binding//binding//nucleotide binding//nucleic acid binding transcription factor activity//purine ribonucleotide binding//nucleic acid binding//nucleoside phosphate binding//A…	probable disease resistance protein At4g27220; K13459 disease resistance protein RPS2	http://www.genome.jp/dbget-bin/www_bget?sly:101252249	Putative disease resistance gene protein; contains IPR002182 (NB-ARC), IPR003591 (Leucine-rich repeat, typical subtype)
Achn180651	0.43776	0.839223	1.08703	0.47942	0.90286	2.31856	1.59182	4.53894	8.78734	11.8455	--	--	--	--	GO:1901265//GO:0043531//GO:0032553//GO:0032559//GO:0097159//GO:0001883//GO:0032549//GO:0036094//GO:1901363//GO:0032550//GO:0030554//GO:0097367//GO:0043168//GO:0043167//GO:0003674//GO:0005488//GO:0000166//GO:0032555//GO:0001882//GO:0005515//GO:0017076	nucleoside phosphate binding//ADP binding//ribonucleotide binding//adenyl ribonucleotide binding//organic cyclic compound binding//purine nucleoside binding//ribonucleoside binding//small molecule binding//heterocyclic compound binding//purine ribonucleoside binding//adenyl nucleotide binding//carbohydrate derivative binding//anion binding//ion binding//molecular_function//binding//nucleotide bin…	probable disease resistance protein At4g27220; K13459 disease resistance protein RPS2	http://www.genome.jp/dbget-bin/www_bget?sly:101252249	Leucine-rich repeat-containing protein 47; contains IPR003591 (Leucine-rich repeat, typical subtype)
Achn056691	0	0	0.00945279	0.0221966	0	5.29635	4.1955	1.82675	1.37672	1.31483	GO:1901564//GO:0010467//GO:0044237//GO:1901566//GO:0019538//GO:0071704//GO:0043043//GO:0009058//GO:0044249//GO:0043170//GO:0044271//GO:0009987//GO:0006796//GO:1901576//GO:0043603//GO:0009059//GO:0006412//GO:0044260//GO:0043412//GO:0006468//GO:0006807//GO:0044267//GO:0016310//GO:0008150//GO:0034645//GO:0036211//GO:0043604//GO:0008152//GO:0006793//GO:0006464//GO:0034641//GO:0044238//GO:0006518	organonitrogen compound metabolic process//gene expression//cellular metabolic process//organonitrogen compound biosynthetic process//protein metabolic process//organic substance metabolic process//peptide biosynthetic process//biosynthetic process//cellular biosynthetic process//macromolecule metabolic process//cellular nitrogen compound biosynthetic process//cellular process//phosphate-containi…	GO:0030529//GO:0043228//GO:0044444//GO:0044464//GO:0005622//GO:0032991//GO:0005840//GO:0043229//GO:0043226//GO:0005737//GO:0005623//GO:0044424//GO:0043232//GO:0005575	ribonucleoprotein complex//non-membrane-bounded organelle//cytoplasmic part//cell part//intracellular//macromolecular complex//ribosome//intracellular organelle//organelle//cytoplasm//cell//intracellular part//intracellular non-membrane-bounded organelle//cellular_component	GO:0003674//GO:0003735//GO:0032550//GO:0030554//GO:1901363//GO:0043168//GO:0043167//GO:0016301//GO:0097367//GO:0001882//GO:0017076//GO:0035639//GO:0032555//GO:0005488//GO:0000166//GO:0016772//GO:0005198//GO:1901265//GO:0005524//GO:0003824//GO:0004672//GO:0097159//GO:0036094//GO:0016773//GO:0001883//GO:0032549//GO:0016740//GO:0032559//GO:0032553	molecular_function//structural constituent of ribosome//purine ribonucleoside binding//adenyl nucleotide binding//heterocyclic compound binding//anion binding//ion binding//kinase activity//carbohydrate derivative binding//nucleoside binding//purine nucleotide binding//purine ribonucleoside triphosphate binding//purine ribonucleotide binding//binding//nucleotide binding//transferase activity, tra…	pto-interacting protein 1; K04733 interleukin-1 receptor-associated kinase 4 [EC:2.7.11.1]	http://www.genome.jp/dbget-bin/www_bget?sly:101259886	Receptor-like protein kinase; contains IPR011009 (Protein kinase-like domain), IPR013320 (Concanavalin A-like lectin/glucanase, subgroup)
Achn083651	0	0	0.014516	0	0	0	0.0148252	0.121957	0.267888	0.340944	GO:0044260//GO:0006796//GO:0009987//GO:0043170//GO:0071704//GO:0044237//GO:0019538//GO:0044238//GO:0006793//GO:0006464//GO:0008152//GO:0036211//GO:0008150//GO:0016310//GO:0044267//GO:0006468//GO:0043412	cellular macromolecule metabolic process//phosphate-containing compound metabolic process//cellular process//macromolecule metabolic process//organic substance metabolic process//cellular metabolic process//protein metabolic process//primary metabolic process//phosphorus metabolic process//cellular protein modification process//metabolic process//protein modification process//biological_process//…	--	--	GO:0005488//GO:0000166//GO:0032555//GO:0035639//GO:0017076//GO:0001882//GO:0016301//GO:0097367//GO:0043168//GO:0043167//GO:1901363//GO:0032550//GO:0030554//GO:0003674//GO:0032553//GO:0032559//GO:0016773//GO:0001883//GO:0032549//GO:0016740//GO:0036094//GO:0097159//GO:0004672//GO:0003824//GO:0005524//GO:1901265//GO:0016772	binding//nucleotide binding//purine ribonucleotide binding//purine ribonucleoside triphosphate binding//purine nucleotide binding//nucleoside binding//kinase activity//carbohydrate derivative binding//anion binding//ion binding//heterocyclic compound binding//purine ribonucleoside binding//adenyl nucleotide binding//molecular_function//ribonucleotide binding//adenyl ribonucleotide binding//phosph…	pto-interacting protein 1; K04733 interleukin-1 receptor-associated kinase 4 [EC:2.7.11.1]	http://www.genome.jp/dbget-bin/www_bget?sly:101259886	Receptor-like protein kinase; contains IPR011009 (Protein kinase-like domain), IPR013320 (Concanavalin A-like lectin/glucanase, subgroup)
Achn219581	1.71956	3.20823	2.5337	2.88913	2.90551	4.19428	5.42	5.27634	5.88244	5.90074	GO:0044238//GO:0034641//GO:0005975//GO:0006518//GO:0036211//GO:0008150//GO:0034645//GO:0044710//GO:0006793//GO:0006464//GO:0043604//GO:0008152//GO:0044723//GO:0006807//GO:0044267//GO:0016310//GO:0030259//GO:0070085//GO:0043412//GO:0006468//GO:1901576//GO:0009059//GO:0043603//GO:0030258//GO:0006412//GO:0044260//GO:0009987//GO:0044249//GO:0043170//GO:0044271//GO:0006796//GO:0044237//GO:1901566//GO:…	primary metabolic process//cellular nitrogen compound metabolic process//carbohydrate metabolic process//peptide metabolic process//protein modification process//biological_process//cellular macromolecule biosynthetic process//single-organism metabolic process//phosphorus metabolic process//cellular protein modification process//amide biosynthetic process//metabolic process//single-organism carbo…	GO:0005575//GO:0044424//GO:0043232//GO:0043226//GO:0005623//GO:0005737//GO:0032991//GO:0043229//GO:0005840//GO:0005622//GO:0044464//GO:0043228//GO:0030529//GO:0044444	cellular_component//intracellular part//intracellular non-membrane-bounded organelle//organelle//cell//cytoplasm//macromolecular complex//intracellular organelle//ribosome//intracellular//cell part//non-membrane-bounded organelle//ribonucleoprotein complex//cytoplasmic part	GO:0032553//GO:0032559//GO:0097159//GO:0016757//GO:0016773//GO:0001883//GO:0032549//GO:0016740//GO:0016758//GO:0036094//GO:0005524//GO:1901265//GO:0004672//GO:0003824//GO:0030246//GO:0016772//GO:0005198//GO:0035639//GO:0005488//GO:0000166//GO:0032555//GO:0001882//GO:0017076//GO:1901363//GO:0032550//GO:0030554//GO:0016301//GO:0097367//GO:0043168//GO:0043167//GO:0003674//GO:0003735	ribonucleotide binding//adenyl ribonucleotide binding//organic cyclic compound binding//transferase activity, transferring glycosyl groups//phosphotransferase activity, alcohol group as acceptor//purine nucleoside binding//ribonucleoside binding//transferase activity//transferase activity, transferring hexosyl groups//small molecule binding//ATP binding//nucleoside phosphate binding//protein kina…	pto-interacting protein 1; K04733 interleukin-1 receptor-associated kinase 4 [EC:2.7.11.1]	http://www.genome.jp/dbget-bin/www_bget?sly:101259886	Receptor-like protein kinase; contains IPR011009 (Protein kinase-like domain), IPR013320 (Concanavalin A-like lectin/glucanase, subgroup)
Achn221081	0.487999	0.598296	0.745957	0.389088	0.409873	4.33964	6.31611	3.67601	2.68867	3.00346	GO:0044238//GO:0008150//GO:0036211//GO:0008152//GO:0006464//GO:0006793//GO:0044267//GO:0016310//GO:0043412//GO:0006468//GO:0044260//GO:0043170//GO:0009987//GO:0006796//GO:0019538//GO:0044237//GO:0071704	primary metabolic process//biological_process//protein modification process//metabolic process//cellular protein modification process//phosphorus metabolic process//cellular protein metabolic process//phosphorylation//macromolecule modification//protein phosphorylation//cellular macromolecule metabolic process//macromolecule metabolic process//cellular process//phosphate-containing compound metab…	--	--	GO:0032559//GO:0032553//GO:0097159//GO:0036094//GO:0016740//GO:0032549//GO:0001883//GO:0016773//GO:1901265//GO:0005524//GO:0003824//GO:0004672//GO:0016772//GO:0035639//GO:0032555//GO:0000166//GO:0005488//GO:0001882//GO:0017076//GO:0030554//GO:0032550//GO:1901363//GO:0043167//GO:0043168//GO:0097367//GO:0016301//GO:0003674	adenyl ribonucleotide binding//ribonucleotide binding//organic cyclic compound binding//small molecule binding//transferase activity//ribonucleoside binding//purine nucleoside binding//phosphotransferase activity, alcohol group as acceptor//nucleoside phosphate binding//ATP binding//catalytic activity//protein kinase activity//transferase activity, transferring phosphorus-containing groups//purin…	PTI1-like tyrosine-protein kinase 3; K13436 pto-interacting protein 1 [EC:2.7.11.1]	http://www.genome.jp/dbget-bin/www_bget?sly:101252374	Receptor-like kinase; contains IPR011009 (Protein kinase-like domain)
Achn325051	11.4463	8.02664	9.25324	15.1809	12.2284	45.7349	23.478	22.3758	20.0229	20.616	GO:0044260//GO:0006796//GO:0009987//GO:0043170//GO:0071704//GO:0044237//GO:0019538//GO:0044238//GO:0006793//GO:0006464//GO:0008152//GO:0036211//GO:0008150//GO:0016310//GO:0044267//GO:0006468//GO:0043412	cellular macromolecule metabolic process//phosphate-containing compound metabolic process//cellular process//macromolecule metabolic process//organic substance metabolic process//cellular metabolic process//protein metabolic process//primary metabolic process//phosphorus metabolic process//cellular protein modification process//metabolic process//protein modification process//biological_process//…	--	--	GO:0005488//GO:0000166//GO:0032555//GO:0035639//GO:0017076//GO:0001882//GO:0016301//GO:0097367//GO:0043167//GO:0043168//GO:1901363//GO:0032550//GO:0030554//GO:0003674//GO:0032553//GO:0032559//GO:0001883//GO:0016773//GO:0016740//GO:0032549//GO:0036094//GO:0097159//GO:0004672//GO:0003824//GO:0005524//GO:1901265//GO:0016772	binding//nucleotide binding//purine ribonucleotide binding//purine ribonucleoside triphosphate binding//purine nucleotide binding//nucleoside binding//kinase activity//carbohydrate derivative binding//ion binding//anion binding//heterocyclic compound binding//purine ribonucleoside binding//adenyl nucleotide binding//molecular_function//ribonucleotide binding//adenyl ribonucleotide binding//purine…	Pti1; Pto kinase interactor 1 (EC:2.7.11.1); K13436 pto-interacting protein 1 [EC:2.7.11.1]	http://www.genome.jp/dbget-bin/www_bget?sly:544006	Receptor-like kinase; contains IPR011009 (Protein kinase-like domain)
Achn176311	24.6397	25.3248	29.9213	26.882	31.0363	33.6356	32.1865	36.2884	41.1076	51.0064	--	--	--	--	GO:0003674//GO:0005488//GO:0005515	molecular_function//binding//protein binding	NML2, LeNML2; NIM1-like protein 2; K14508 regulatory protein NPR1	http://www.genome.jp/dbget-bin/www_bget?sly:544270	NPR1-1 protein; contains IPR011333 (BTB/POZ fold), IPR020683 (Ankyrin repeat-containing domain), IPR021094 (NPR1/NIM1-like, C-terminal), IPR024228 (Domain of unknown function DUF3420)
Achn326501	2.1849	4.28163	3.31354	3.90547	3.97757	5.59776	7.80479	6.62727	9.17977	8.01638	--	--	--	--	GO:0005515//GO:0005488//GO:0003674//GO:0051536//GO:0051540	protein binding//binding//molecular_function//iron-sulfur cluster binding//metal cluster binding	NIM1, LeNIM1; non-inducible immunity 1; K14508 regulatory protein NPR1	http://www.genome.jp/dbget-bin/www_bget?sly:543939	NPR1; contains IPR020683 (Ankyrin repeat-containing domain), IPR021094 (NPR1/NIM1-like, C-terminal)
Achn326871	49.1882	28.479	22.8338	23.3619	19.4145	65.5289	24.1841	20.4785	18.1858	24.6522	--	--	--	--	GO:0005515//GO:0005488//GO:0003674	protein binding//binding//molecular_function	NML1, LeNML1; NIM1-like protein 1; K14508 regulatory protein NPR1	http://www.genome.jp/dbget-bin/www_bget?sly:543940	NPR1-1 protein; contains IPR011333 (BTB/POZ fold), IPR020683 (Ankyrin repeat-containing domain), IPR021094 (NPR1/NIM1-like, C-terminal), IPR024228 (Domain of unknown function DUF3420)
Achn047841	78.805	21.7227	28.5892	34.6472	24.0634	176.376	133.46	140.252	183.573	207.837	GO:0046483//GO:0090304//GO:0034654//GO:0006807//GO:1901360//GO:1901362//GO:0018130//GO:0008150//GO:0034645//GO:0006139//GO:0008152//GO:0044238//GO:0034641//GO:0032774//GO:0010467//GO:0044237//GO:0009058//GO:0071704//GO:0009987//GO:0006351//GO:0097659//GO:0043170//GO:0044249//GO:0006725//GO:0044271//GO:0019438//GO:0009059//GO:1901576//GO:0016070//GO:0044260	heterocycle metabolic process//nucleic acid metabolic process//nucleobase-containing compound biosynthetic process//nitrogen compound metabolic process//organic cyclic compound metabolic process//organic cyclic compound biosynthetic process//heterocycle biosynthetic process//biological_process//cellular macromolecule biosynthetic process//nucleobase-containing compound metabolic process//metaboli…	--	--	GO:0003676//GO:0097159//GO:0003677//GO:0043565//GO:0003674//GO:1901363//GO:0005488	nucleic acid binding//organic cyclic compound binding//DNA binding//sequence-specific DNA binding//molecular_function//heterocyclic compound binding//binding	transcription factor TGA6-like	http://www.genome.jp/dbget-bin/www_bget?sly:101244373	Transcription factor HBP-1b(C1); contains IPR025422 (DOG1 domain)
Achn085021	25.0581	31.2121	30.7942	31.9921	30.5361	59.7975	58.2473	38.749	34.835	41.6611	--	--	--	--	--	--	transcription factor HBP-1b(c38); K14431 transcription factor TGA	http://www.genome.jp/dbget-bin/www_bget?sly:101262685	BZIP transcription factor
Achn094351	9.15411	10.4553	9.57675	9.9076	12.7612	22.3714	20.883	21.4728	21.1183	24.5947	GO:0006355//GO:0044260//GO:0019222//GO:0016070//GO:0080090//GO:0010556//GO:0009059//GO:1903506//GO:1901576//GO:0019438//GO:0050789//GO:0065007//GO:0050794//GO:0044271//GO:0097659//GO:0043170//GO:0044249//GO:0006725//GO:0009987//GO:0006351//GO:0071704//GO:0009058//GO:0044237//GO:0031326//GO:0010467//GO:0032774//GO:0034641//GO:0044238//GO:2000112//GO:0008152//GO:2001141//GO:0006139//GO:0034645//GO:…	regulation of transcription, DNA-templated//cellular macromolecule metabolic process//regulation of metabolic process//RNA metabolic process//regulation of primary metabolic process//regulation of macromolecule biosynthetic process//macromolecule biosynthetic process//regulation of nucleic acid-templated transcription//organic substance biosynthetic process//aromatic compound biosynthetic process…	GO:0043229//GO:0043227//GO:0044464//GO:0005622//GO:0044425//GO:0043231//GO:0016021//GO:0031224//GO:0005575//GO:0005634//GO:0044424//GO:0016020//GO:0005623//GO:0043226	intracellular organelle//membrane-bounded organelle//cell part//intracellular//membrane part//intracellular membrane-bounded organelle//integral component of membrane//intrinsic component of membrane//cellular_component//nucleus//intracellular part//membrane//cell//organelle	GO:0001071//GO:0005488//GO:1901363//GO:0003674//GO:0043565//GO:0003700//GO:0003677//GO:0097159//GO:0003676	nucleic acid binding transcription factor activity//binding//heterocyclic compound binding//molecular_function//sequence-specific DNA binding//transcription factor activity, sequence-specific DNA binding//DNA binding//organic cyclic compound binding//nucleic acid binding	TGACG-sequence-specific DNA-binding protein TGA-1A; K14431 transcription factor TGA	http://www.genome.jp/dbget-bin/www_bget?sly:101255681	BZIP transcription factor; contains IPR004827 (Basic-leucine zipper domain), IPR025422 (DOG1 domain)
Achn136681	11.1784	11.3025	8.96934	9.65099	19.7507	21.6246	13.8698	11.5795	10.9272	16.0102	GO:0010467//GO:0071704//GO:0009058//GO:0044237//GO:0031326//GO:0019438//GO:0065007//GO:0050789//GO:0050794//GO:0044271//GO:0044249//GO:0006725//GO:0043170//GO:0097659//GO:0006351//GO:0009987//GO:0006355//GO:0019222//GO:0044260//GO:0080090//GO:0016070//GO:0010556//GO:1903506//GO:1901576//GO:0009059//GO:0010468//GO:0034654//GO:0060255//GO:0090304//GO:0046483//GO:0009889//GO:0051252//GO:0051171//GO:…	gene expression//organic substance metabolic process//biosynthetic process//cellular metabolic process//regulation of cellular biosynthetic process//aromatic compound biosynthetic process//biological regulation//regulation of biological process//regulation of cellular process//cellular nitrogen compound biosynthetic process//cellular biosynthetic process//cellular aromatic compound metabolic proc…	GO:0043231//GO:0044464//GO:0005622//GO:0043229//GO:0043227//GO:0005623//GO:0043226//GO:0005634//GO:0044424//GO:0005575	intracellular membrane-bounded organelle//cell part//intracellular//intracellular organelle//membrane-bounded organelle//cell//organelle//nucleus//intracellular part//cellular_component	GO:0003674//GO:1901363//GO:0001071//GO:0005488//GO:0003676//GO:0003677//GO:0097159//GO:0003700//GO:0043565	molecular_function//heterocyclic compound binding//nucleic acid binding transcription factor activity//binding//nucleic acid binding//DNA binding//organic cyclic compound binding//transcription factor activity, sequence-specific DNA binding//sequence-specific DNA binding	TGACG-sequence-specific DNA-binding protein TGA-1A; K14431 transcription factor TGA	http://www.genome.jp/dbget-bin/www_bget?sly:101255681	BZIP transcription factor; contains IPR004827 (Basic-leucine zipper domain), IPR025422 (DOG1 domain)
Achn198351	45.8699	58.1487	61.6725	75.6242	54.3095	67.2299	120.352	101.869	88.6525	93.6253	GO:0010467//GO:0044237//GO:0071704//GO:0009058//GO:0043170//GO:0097659//GO:0044249//GO:0006725//GO:0044271//GO:0009987//GO:0006351//GO:0019438//GO:0016070//GO:0009059//GO:1901576//GO:0044260//GO:0090304//GO:0034654//GO:0046483//GO:0006807//GO:1901360//GO:1901362//GO:0018130//GO:0008150//GO:0034645//GO:0008152//GO:0006139//GO:0034641//GO:0044238//GO:0032774	gene expression//cellular metabolic process//organic substance metabolic process//biosynthetic process//macromolecule metabolic process//nucleic acid-templated transcription//cellular biosynthetic process//cellular aromatic compound metabolic process//cellular nitrogen compound biosynthetic process//cellular process//transcription, DNA-templated//aromatic compound biosynthetic process//RNA metabo…	--	--	GO:0003674//GO:1901363//GO:0005488//GO:0003676//GO:0097159//GO:0003677//GO:0043565	molecular_function//heterocyclic compound binding//binding//nucleic acid binding//organic cyclic compound binding//DNA binding//sequence-specific DNA binding	NIF1; TGACG-sequence-specific DNA-binding protein TGA-2.1; K14431 transcription factor TGA	http://www.genome.jp/dbget-bin/www_bget?sly:543600	BZIP transcription factor; contains IPR025422 (DOG1 domain)
Achn276881	0	0.0812908	0	0.192901	0.227596	4.58363	2.58692	2.01146	0.146482	0.319025	GO:0010467//GO:0044237//GO:0071704//GO:0009058//GO:0044271//GO:0043170//GO:0097659//GO:0044249//GO:0006725//GO:0009987//GO:0006351//GO:0019438//GO:0016070//GO:0009059//GO:1901576//GO:0044260//GO:0034654//GO:0090304//GO:0046483//GO:1901362//GO:0006807//GO:1901360//GO:0018130//GO:0034645//GO:0008150//GO:0008152//GO:0006139//GO:0034641//GO:0044238//GO:0032774	gene expression//cellular metabolic process//organic substance metabolic process//biosynthetic process//cellular nitrogen compound biosynthetic process//macromolecule metabolic process//nucleic acid-templated transcription//cellular biosynthetic process//cellular aromatic compound metabolic process//cellular process//transcription, DNA-templated//aromatic compound biosynthetic process//RNA metabo…	--	--	GO:0003674//GO:1901363//GO:0005488//GO:0003676//GO:0003677//GO:0097159//GO:0043565	molecular_function//heterocyclic compound binding//binding//nucleic acid binding//DNA binding//organic cyclic compound binding//sequence-specific DNA binding	transcription factor TGA2; K14431 transcription factor TGA	http://www.genome.jp/dbget-bin/www_bget?sly:101251993	BZIP transcription factor-like protein; contains IPR025422 (DOG1 domain)
Achn277501	0.634366	0.0910118	0	0.148461	0.287209	2.33961	3.71624	2.74195	2.19676	3.4464	GO:0034645//GO:0008150//GO:0008152//GO:0006139//GO:0034641//GO:0044238//GO:0032774//GO:0034654//GO:0090304//GO:0046483//GO:1901362//GO:1901360//GO:0006807//GO:0018130//GO:0044271//GO:0044249//GO:0006725//GO:0097659//GO:0043170//GO:0006351//GO:0009987//GO:0019438//GO:0016070//GO:1901576//GO:0009059//GO:0044260//GO:0010467//GO:0044237//GO:0071704//GO:0009058	cellular macromolecule biosynthetic process//biological_process//metabolic process//nucleobase-containing compound metabolic process//cellular nitrogen compound metabolic process//primary metabolic process//RNA biosynthetic process//nucleobase-containing compound biosynthetic process//nucleic acid metabolic process//heterocycle metabolic process//organic cyclic compound biosynthetic process//orga…	--	--	GO:0003677//GO:0097159//GO:0043565//GO:0003676//GO:0005488//GO:0003674//GO:1901363	DNA binding//organic cyclic compound binding//sequence-specific DNA binding//nucleic acid binding//binding//molecular_function//heterocyclic compound binding	transcription factor TGA6-like	http://www.genome.jp/dbget-bin/www_bget?sly:101250865	Transcription factor HBP-1b(C1); contains IPR025422 (DOG1 domain)
Achn121701	17.3826	22.2334	23.9136	25.4078	26.8002	18.8294	30.3598	32.2562	45.6989	41.7077	--	--	--	--	--	--	isochorismate synthase (EC:5.4.4.2); K02552 menaquinone-specific isochorismate synthase [EC:5.4.4.2]	http://www.genome.jp/dbget-bin/www_bget?sly:778225	Isochorismate synthase, putative; contains IPR004561 (Isochorismate synthase)
Achn147941	6.44052	34.4747	33.132	38.3237	13.7935	11.5918	98.0723	22.5457	10.7487	9.78447	GO:0018130//GO:0031323//GO:1901362//GO:0006807//GO:1901360//GO:0046483//GO:0051171//GO:0051252//GO:0009889//GO:0034654//GO:0010468//GO:0090304//GO:0060255//GO:0032774//GO:0044238//GO:2000112//GO:0034641//GO:2001141//GO:0006139//GO:0008152//GO:0034645//GO:0019219//GO:0008150//GO:0009058//GO:0071704//GO:0031326//GO:0044237//GO:0010467//GO:0044260//GO:0019222//GO:0006355//GO:0009059//GO:1901576//GO:…	heterocycle biosynthetic process//regulation of cellular metabolic process//organic cyclic compound biosynthetic process//nitrogen compound metabolic process//organic cyclic compound metabolic process//heterocycle metabolic process//regulation of nitrogen compound metabolic process//regulation of RNA metabolic process//regulation of biosynthetic process//nucleobase-containing compound biosyntheti…	--	--	GO:0003676//GO:0043565//GO:0003700//GO:0003677//GO:0097159//GO:1901363//GO:0003674//GO:0005488//GO:0001071	nucleic acid binding//sequence-specific DNA binding//transcription factor activity, sequence-specific DNA binding//DNA binding//organic cyclic compound binding//heterocyclic compound binding//molecular_function//binding//nucleic acid binding transcription factor activity	probable WRKY transcription factor 70	http://www.genome.jp/dbget-bin/www_bget?sly:101256570	WRKY transcription factor, putative; contains IPR003657 (DNA-binding WRKY)
Achn287671	48.0995	96.6523	14.174	10.5235	18.6649	58.7771	69.1616	28.5274	33.3921	44.0546	GO:0008152//GO:0006139//GO:2001141//GO:0008150//GO:0019219//GO:0034645//GO:0032774//GO:0034641//GO:2000112//GO:0044238//GO:0060255//GO:0090304//GO:0010468//GO:0034654//GO:0009889//GO:0051171//GO:0051252//GO:0046483//GO:0031323//GO:0018130//GO:1901360//GO:0006807//GO:1901362//GO:0065007//GO:0050789//GO:0019438//GO:0044249//GO:0006725//GO:0097659//GO:0043170//GO:0044271//GO:0050794//GO:0006351//GO:…	metabolic process//nucleobase-containing compound metabolic process//regulation of RNA biosynthetic process//biological_process//regulation of nucleobase-containing compound metabolic process//cellular macromolecule biosynthetic process//RNA biosynthetic process//cellular nitrogen compound metabolic process//regulation of cellular macromolecule biosynthetic process//primary metabolic process//reg…	--	--	GO:0097159//GO:0003677//GO:0003700//GO:0043565//GO:0003676//GO:0001071//GO:0005488//GO:0003674//GO:1901363	organic cyclic compound binding//DNA binding//transcription factor activity, sequence-specific DNA binding//sequence-specific DNA binding//nucleic acid binding//nucleic acid binding transcription factor activity//binding//molecular_function//heterocyclic compound binding	WRKY3; probable WRKY transcription factor 70-like	http://www.genome.jp/dbget-bin/www_bget?sly:101259967	WRKY transcription factor; contains IPR003657 (DNA-binding WRKY)
Achn251051	0.486751	1.53094	0.422139	0.316257	0.339114	0.505811	2.17489	0.603543	1.83044	2.19961	GO:0044237//GO:0031326//GO:0071704//GO:0009058//GO:0010467//GO:0010556//GO:0080090//GO:0016070//GO:1903506//GO:1901576//GO:0009059//GO:0006355//GO:0019222//GO:0044260//GO:0044249//GO:0006725//GO:0043170//GO:0097659//GO:0044271//GO:0050794//GO:0006351//GO:0009987//GO:0065007//GO:0050789//GO:0019438//GO:1901360//GO:0006807//GO:1901362//GO:0031323//GO:0018130//GO:0060255//GO:0090304//GO:0010468//GO:…	cellular metabolic process//regulation of cellular biosynthetic process//organic substance metabolic process//biosynthetic process//gene expression//regulation of macromolecule biosynthetic process//regulation of primary metabolic process//RNA metabolic process//regulation of nucleic acid-templated transcription//organic substance biosynthetic process//macromolecule biosynthetic process//regulati…	--	--	GO:1901363//GO:0003674//GO:0001071//GO:0005488//GO:0003676//GO:0003700//GO:0043565//GO:0097159//GO:0003677	heterocyclic compound binding//molecular_function//nucleic acid binding transcription factor activity//binding//nucleic acid binding//transcription factor activity, sequence-specific DNA binding//sequence-specific DNA binding//organic cyclic compound binding//DNA binding	WRKY3; probable WRKY transcription factor 70-like	http://www.genome.jp/dbget-bin/www_bget?sly:101259967	WRKY transcription factor, putative; contains IPR003657 (DNA-binding WRKY)
Achn167651	35.118	67.6344	72.5023	44.4392	17.9958	29.1544	104.447	69.8639	32.3586	29.4674	GO:0008150//GO:0050896//GO:0051716//GO:0044700//GO:0023052//GO:0050794//GO:0009987//GO:0050789//GO:0065007//GO:0007154//GO:0044763//GO:0044699//GO:0007165	biological_process//response to stimulus//cellular response to stimulus//single organism signaling//signaling//regulation of cellular process//cellular process//regulation of biological process//biological regulation//cell communication//single-organism cellular process//single-organism process//signal transduction	GO:0016020//GO:0005575	membrane//cellular_component	GO:0016740//GO:0016772//GO:0003824//GO:0016779//GO:0003674	transferase activity//transferase activity, transferring phosphorus-containing groups//catalytic activity//nucleotidyltransferase activity//molecular_function	protein TIFY 10A-like; K13464 jasmonate ZIM domain-containing protein	http://www.genome.jp/dbget-bin/www_bget?sly:101247936	Jasmonate-zim-domain protein 1; contains IPR010399 (Tify), IPR018467 (CO/COL/TOC1, conserved site)
Achn173581	480.735	472.217	472.252	352.461	373.016	243.912	197.074	197.942	188.698	204.638	--	--	--	--	--	--	jasmonate ZIM-domain protein 3; K13464 jasmonate ZIM domain-containing protein	http://www.genome.jp/dbget-bin/www_bget?sly:100191114	Jasmonate ZIM-domain protein 2; contains IPR018467 (CO/COL/TOC1, conserved site)
Achn240451	36.6736	104.674	96.2573	66.4615	40.7105	65.0734	102.864	68.3101	47.1466	37.1227	GO:0051716//GO:0050896//GO:0008150//GO:0044700//GO:0023052//GO:0050789//GO:0065007//GO:0009987//GO:0050794//GO:0044763//GO:0044699//GO:0007154//GO:0007165	cellular response to stimulus//response to stimulus//biological_process//single organism signaling//signaling//regulation of biological process//biological regulation//cellular process//regulation of cellular process//single-organism cellular process//single-organism process//cell communication//signal transduction	GO:0016020//GO:0005575	membrane//cellular_component	--	--	protein TIFY 10A-like; K13464 jasmonate ZIM domain-containing protein	http://www.genome.jp/dbget-bin/www_bget?sly:101247936	Jasmonate ZIM domain 1; contains IPR010399 (Tify)
Achn078961	41.1615	48.3193	62.3752	66.4449	64.9323	28.2782	25.4513	35.3588	37.8487	37.0802	GO:0034654//GO:0010468//GO:0090304//GO:0060255//GO:0044700//GO:0046483//GO:0051252//GO:0051171//GO:0009889//GO:0018130//GO:0023052//GO:0031323//GO:1901362//GO:0006807//GO:0035556//GO:1901360//GO:0008152//GO:2001141//GO:0006139//GO:0050896//GO:0034645//GO:0019219//GO:0008150//GO:0051716//GO:0032774//GO:0034641//GO:0044238//GO:2000112//GO:0007154//GO:0044763//GO:0044699//GO:0010467//GO:0071704//GO:…	nucleobase-containing compound biosynthetic process//regulation of gene expression//nucleic acid metabolic process//regulation of macromolecule metabolic process//single organism signaling//heterocycle metabolic process//regulation of RNA metabolic process//regulation of nitrogen compound metabolic process//regulation of biosynthetic process//heterocycle biosynthetic process//signaling//regulatio…	GO:0016020//GO:0005575	membrane//cellular_component	GO:0016772//GO:0003824//GO:0004672//GO:1901265//GO:0005524//GO:0000155//GO:0036094//GO:0000156//GO:0016740//GO:0032549//GO:0001883//GO:0016773//GO:0097159//GO:0004673//GO:0032559//GO:0032553//GO:0003674//GO:0043167//GO:0038023//GO:0043168//GO:0097367//GO:0016301//GO:0030554//GO:0032550//GO:0016775//GO:0004872//GO:1901363//GO:0005057//GO:0017076//GO:0005515//GO:0001882//GO:0004871//GO:0032555//GO:…	transferase activity, transferring phosphorus-containing groups//catalytic activity//protein kinase activity//nucleoside phosphate binding//ATP binding//phosphorelay sensor kinase activity//small molecule binding//phosphorelay response regulator activity//transferase activity//ribonucleoside binding//purine nucleoside binding//phosphotransferase activity, alcohol group as acceptor//organic cyclic…	ETR1, LeETR1; ethylene receptor homolog (EC:2.7.13.3); K14509 ethylene receptor [EC:2.7.13.-]	http://www.genome.jp/dbget-bin/www_bget?sly:606298	Ethylene receptor; contains IPR009082 (Signal transduction histidine kinase, homodimeric domain), IPR011006 (CheY-like superfamily), IPR014525 (Signal transduction histidine kinase, hybrid-type, ethylene sensor)
Achn101251	4.37724	11.1846	14.0099	13.1273	8.84514	3.14408	3.6065	5.83775	6.95332	8.46047	GO:0044700//GO:0023052//GO:0051716//GO:0008150//GO:0050896//GO:0044699//GO:0044763//GO:0007154//GO:0007165//GO:0065007//GO:0050789//GO:0009987//GO:0050794	single organism signaling//signaling//cellular response to stimulus//biological_process//response to stimulus//single-organism process//single-organism cellular process//cell communication//signal transduction//biological regulation//regulation of biological process//cellular process//regulation of cellular process	GO:0016020//GO:0005575	membrane//cellular_component	GO:0016772//GO:0004672//GO:0003824//GO:0000155//GO:0016773//GO:0016740//GO:0004673//GO:0003674//GO:0016301//GO:0038023//GO:0004872//GO:0016775//GO:0005057//GO:0004871//GO:0060089	transferase activity, transferring phosphorus-containing groups//protein kinase activity//catalytic activity//phosphorelay sensor kinase activity//phosphotransferase activity, alcohol group as acceptor//transferase activity//protein histidine kinase activity//molecular_function//kinase activity//signaling receptor activity//receptor activity//phosphotransferase activity, nitrogenous group as acce…	ETR5; ethylene receptor homolog; K14509 ethylene receptor [EC:2.7.13.-]	http://www.genome.jp/dbget-bin/www_bget?sly:543589	Ethylene receptor, putative; contains IPR009082 (Signal transduction histidine kinase, homodimeric domain)
Achn101261	7.90543	16.7306	15.9859	15.5325	13.4446	8.33033	7.76595	6.17414	3.48904	4.94834	GO:0090304//GO:0060255//GO:0034654//GO:0010468//GO:0051252//GO:0051171//GO:0009889//GO:0044700//GO:0046483//GO:0006807//GO:0035556//GO:1901360//GO:1901362//GO:0018130//GO:0023052//GO:0031323//GO:0008150//GO:0050896//GO:0034645//GO:0019219//GO:0051716//GO:0008152//GO:2001141//GO:0006139//GO:0034641//GO:0044238//GO:2000112//GO:0032774//GO:0007154//GO:0044763//GO:0010467//GO:0044699//GO:0044237//GO:…	nucleic acid metabolic process//regulation of macromolecule metabolic process//nucleobase-containing compound biosynthetic process//regulation of gene expression//regulation of RNA metabolic process//regulation of nitrogen compound metabolic process//regulation of biosynthetic process//single organism signaling//heterocycle metabolic process//nitrogen compound metabolic process//intracellular sig…	--	--	GO:0000156//GO:0003674//GO:0004871//GO:0005057//GO:0060089	phosphorelay response regulator activity//molecular_function//signal transducer activity//receptor signaling protein activity//molecular transducer activity	ETR5; ethylene receptor homolog; K14509 ethylene receptor [EC:2.7.13.-]	http://www.genome.jp/dbget-bin/www_bget?sly:543589	Ethylene receptor, putative; contains IPR011006 (CheY-like superfamily)
Achn194401	106.119	146.991	169.337	192.519	84.452	102.759	186.874	129.034	74.8032	52.1416	GO:0009987//GO:0006351//GO:0097659//GO:0043170//GO:0006725//GO:0044249//GO:0050794//GO:0044271//GO:0050789//GO:0065007//GO:0019438//GO:0009059//GO:1903506//GO:1901576//GO:0000160//GO:0010556//GO:0016070//GO:0080090//GO:0044260//GO:0019222//GO:0006355//GO:0044763//GO:0044699//GO:0010467//GO:0007154//GO:0007165//GO:0031326//GO:0044237//GO:0009058//GO:0071704//GO:0051716//GO:0008150//GO:0050896//GO:…	cellular process//transcription, DNA-templated//nucleic acid-templated transcription//macromolecule metabolic process//cellular aromatic compound metabolic process//cellular biosynthetic process//regulation of cellular process//cellular nitrogen compound biosynthetic process//regulation of biological process//biological regulation//aromatic compound biosynthetic process//macromolecule biosyntheti…	--	--	GO:0001882//GO:0004871//GO:0005515//GO:0017076//GO:0005057//GO:0035639//GO:0005488//GO:0000166//GO:0060089//GO:0032555//GO:0003674//GO:1901363//GO:0032550//GO:0030554//GO:0097367//GO:0043167//GO:0043168//GO:0097159//GO:0001883//GO:0000156//GO:0032549//GO:0036094//GO:0032553//GO:0032559//GO:0005524//GO:1901265	nucleoside binding//signal transducer activity//protein binding//purine nucleotide binding//receptor signaling protein activity//purine ribonucleoside triphosphate binding//binding//nucleotide binding//molecular transducer activity//purine ribonucleotide binding//molecular_function//heterocyclic compound binding//purine ribonucleoside binding//adenyl nucleotide binding//carbohydrate derivative bi…	ETR4; ethylene receptor homolog; K14509 ethylene receptor [EC:2.7.13.-]	http://www.genome.jp/dbget-bin/www_bget?sly:543588	Putative ethylene receptor; contains IPR003594 (Histidine kinase-like ATPase, ATP-binding domain), IPR011006 (CheY-like superfamily)
Achn066331	24.1315	20.2887	24.6881	21.8256	25.4634	17.4192	12.2764	24.0166	30.6293	29.792	GO:0006810//GO:0051234//GO:0008150//GO:0051179	transport//establishment of localization//biological_process//localization	GO:0005575//GO:0016020	cellular_component//membrane	GO:0003674//GO:0005215	molecular_function//transporter activity	EIN2, LeEIN2; ethylene signaling protein; K14513 ethylene-insensitive protein 2	http://www.genome.jp/dbget-bin/www_bget?sly:543928	Pentatricopeptide repeat-containing protein, putative; contains IPR001046 (Natural resistance-associated macrophage like), IPR002885 (Pentatricopeptide repeat), IPR011990 (Tetratricopeptide-like helical)
Achn076501	0.344777	0.457946	0.304978	0.402462	0.312451	0.111142	0.0467718	0.0537875	0.145351	0.20988	--	--	--	--	--	--	EIN2, LeEIN2; ethylene signaling protein; K14513 ethylene-insensitive protein 2	http://www.genome.jp/dbget-bin/www_bget?sly:543928	EIN2
Achn263931	31.1116	44.0871	43.2681	28.7152	14.7617	6.42015	5.67127	17.7817	17.4954	14.4089	GO:0051234//GO:0008150//GO:0051179//GO:0006810	establishment of localization//biological_process//localization//transport	GO:0016020//GO:0005575	membrane//cellular_component	GO:0003674//GO:0005215	molecular_function//transporter activity	EIN2, LeEIN2; ethylene signaling protein; K14513 ethylene-insensitive protein 2	http://www.genome.jp/dbget-bin/www_bget?sly:543928	Divalent metal cation transporter MntH; contains IPR001046 (Natural resistance-associated macrophage like)
Achn017871	140.19	143.187	151.262	141.056	162.69	80.6912	69.456	86.6812	102.854	116.323	GO:0009405//GO:0008150//GO:0051704	pathogenesis//biological_process//multi-organism process	GO:0043231//GO:0005622//GO:0044464//GO:0043229//GO:0043227//GO:0005623//GO:0043226//GO:0005634//GO:0044424//GO:0005575	intracellular membrane-bounded organelle//intracellular//cell part//intracellular organelle//membrane-bounded organelle//cell//organelle//nucleus//intracellular part//cellular_component	GO:0003674//GO:0005515//GO:0005488//GO:0005198	molecular_function//protein binding//binding//structural molecule activity	EIL2; EIL2 protein; K14514 ethylene-insensitive protein 3	http://www.genome.jp/dbget-bin/www_bget?sly:544228	Ethylene-insensitive 3a; contains IPR023278 (Ethylene insensitive 3-like protein, DNA-binding domain)
Achn018171	7.65043	9.84315	11.9172	11.5161	8.63648	5.00245	3.31597	5.96705	7.20146	6.3087	--	--	GO:0043231//GO:0005622//GO:0044464//GO:0043229//GO:0043227//GO:0005623//GO:0043226//GO:0005634//GO:0044424//GO:0005575	intracellular membrane-bounded organelle//intracellular//cell part//intracellular organelle//membrane-bounded organelle//cell//organelle//nucleus//intracellular part//cellular_component	--	--	EIL3; EIL3 protein; K14514 ethylene-insensitive protein 3	http://www.genome.jp/dbget-bin/www_bget?sly:543680	Ethylene-insensitive 3f; contains IPR023278 (Ethylene insensitive 3-like protein, DNA-binding domain)
Achn018431	150.987	150.204	150.954	154.762	168.983	84.2705	69.1813	87.1527	97.3754	127.938	GO:0009405//GO:0051704//GO:0008150	pathogenesis//multi-organism process//biological_process	GO:0043231//GO:0043227//GO:0043229//GO:0005622//GO:0044464//GO:0043226//GO:0005623//GO:0005575//GO:0044424//GO:0005634	intracellular membrane-bounded organelle//membrane-bounded organelle//intracellular organelle//intracellular//cell part//organelle//cell//cellular_component//intracellular part//nucleus	GO:0003674//GO:0005198	molecular_function//structural molecule activity	EIL2; EIL2 protein; K14514 ethylene-insensitive protein 3	http://www.genome.jp/dbget-bin/www_bget?sly:544228	Ethylene-insensitive 3a; contains IPR023278 (Ethylene insensitive 3-like protein, DNA-binding domain)
Achn123771	12.461	18.3092	22.8629	22.631	13.5419	9.66263	14.47	15.0209	10.5052	10.1586	GO:0009405//GO:0008150//GO:0051704	pathogenesis//biological_process//multi-organism process	GO:0043226//GO:0005623//GO:0016020//GO:0044424//GO:0005634//GO:0005575//GO:0043231//GO:0005622//GO:0044464//GO:0043227//GO:0043229	organelle//cell//membrane//intracellular part//nucleus//cellular_component//intracellular membrane-bounded organelle//intracellular//cell part//membrane-bounded organelle//intracellular organelle	GO:0005198//GO:0003916//GO:0005524//GO:0003676//GO:1901265//GO:0042623//GO:0030234//GO:0016887//GO:0003824//GO:0016462//GO:0097159//GO:0003677//GO:0001883//GO:0017111//GO:0032549//GO:0036094//GO:0008094//GO:0098772//GO:0032553//GO:0061505//GO:0016787//GO:0032559//GO:0003674//GO:1901363//GO:0032550//GO:0030554//GO:0003918//GO:0097367//GO:0043167//GO:0043168//GO:0016853//GO:0001882//GO:0016817//GO:…	structural molecule activity//DNA topoisomerase activity//ATP binding//nucleic acid binding//nucleoside phosphate binding//ATPase activity, coupled//enzyme regulator activity//ATPase activity//catalytic activity//pyrophosphatase activity//organic cyclic compound binding//DNA binding//purine nucleoside binding//nucleoside-triphosphatase activity//ribonucleoside binding//small molecule binding//DNA…	EIL3; EIL3 protein; K14514 ethylene-insensitive protein 3	http://www.genome.jp/dbget-bin/www_bget?sly:543680	Ethylene-insensitive 3f; contains IPR023278 (Ethylene insensitive 3-like protein, DNA-binding domain)
Achn346641	16.3358	12.832	12.9736	14.932	10.2717	6.21075	11.0355	10.7429	9.71432	8.29989	--	--	GO:0043231//GO:0043229//GO:0043227//GO:0044464//GO:0005622//GO:0005623//GO:0043226//GO:0005575//GO:0005634//GO:0044424	intracellular membrane-bounded organelle//intracellular organelle//membrane-bounded organelle//cell part//intracellular//cell//organelle//cellular_component//nucleus//intracellular part	--	--	EIL3; EIL3 protein; K14514 ethylene-insensitive protein 3	http://www.genome.jp/dbget-bin/www_bget?sly:543680	Ethylene-insensitive 3f; contains IPR023278 (Ethylene insensitive 3-like protein, DNA-binding domain)
Achn346881	231.43	255.312	248.534	251.396	275.401	170.386	132.325	132.802	163.319	185.762	--	--	GO:0044424//GO:0005634//GO:0005575//GO:0043226//GO:0005623//GO:0044464//GO:0005622//GO:0043227//GO:0043229//GO:0043231	intracellular part//nucleus//cellular_component//organelle//cell//cell part//intracellular//membrane-bounded organelle//intracellular organelle//intracellular membrane-bounded organelle	--	--	EIL1; EIL1 protein; K14514 ethylene-insensitive protein 3	http://www.genome.jp/dbget-bin/www_bget?sly:543679	Ethylene-insensitive 3a; contains IPR023278 (Ethylene insensitive 3-like protein, DNA-binding domain)
Achn347321	190.067	163.71	178.459	172.291	165.554	141.355	96.178	115.367	121.951	134.578	--	--	GO:0043231//GO:0043227//GO:0043229//GO:0044464//GO:0005622//GO:0043226//GO:0005623//GO:0005575//GO:0044424//GO:0005634	intracellular membrane-bounded organelle//membrane-bounded organelle//intracellular organelle//cell part//intracellular//organelle//cell//cellular_component//intracellular part//nucleus	--	--	EIL2; EIL2 protein; K14514 ethylene-insensitive protein 3	http://www.genome.jp/dbget-bin/www_bget?sly:544228	Ethylene-insensitive 3; contains IPR023278 (Ethylene insensitive 3-like protein, DNA-binding domain)
Achn002261	11.7322	15.4129	23.0971	20.8896	25.6403	5.69361	2.39383	2.48599	1.40742	1.76094	--	--	--	--	--	--	LAX1 protein; K13946 auxin influx carrier (AUX1 LAX family)	http://www.genome.jp/dbget-bin/www_bget?sly:100736540	Auxin transporter protein 1
Achn152361	10.371	10.9096	2.36467	1.6086	4.3833	6.09459	8.18657	1.70361	1.18977	1.28528	--	--	--	--	--	--	LAX4 protein; K13946 auxin influx carrier (AUX1 LAX family)	http://www.genome.jp/dbget-bin/www_bget?sly:100736479	Auxin transporter-like protein; contains IPR013057 (Amino acid transporter, transmembrane)
Achn154611	1.26672	0.677654	0.599318	2.34062	2.63562	0.892808	0.165907	1.324	3.18287	1.9595	--	--	--	--	--	--	LAX4 protein; K13946 auxin influx carrier (AUX1 LAX family)	http://www.genome.jp/dbget-bin/www_bget?sly:100736479	Auxin transporter-like protein; contains IPR013057 (Amino acid transporter, transmembrane)
Achn294131	1.60045	1.15108	1.02373	1.13317	0.65501	1.5812	0.867207	0.801611	0.399527	0.343222	--	--	--	--	--	--	LAX5 protein; K13946 auxin influx carrier (AUX1 LAX family)	http://www.genome.jp/dbget-bin/www_bget?sly:100736541	Auxin transporter-like protein 3; contains IPR013057 (Amino acid transporter, transmembrane)
Achn347991	0.813772	0.476131	0.0254104	0.0860794	0.142729	0.381849	0.481394	0.392407	0.323602	0.463224	--	--	--	--	--	--	LAX5 protein; K13946 auxin influx carrier (AUX1 LAX family)	http://www.genome.jp/dbget-bin/www_bget?sly:100736541	Auxin transporter-like protein 3; contains IPR013057 (Amino acid transporter, transmembrane)
Achn031241	2.50574	3.95537	3.0964	2.96131	3.4292	2.05883	1.68401	2.93777	3.57013	3.17622	GO:0050794//GO:0044271//GO:0009893//GO:0043170//GO:0097659//GO:0044249//GO:0006725//GO:0009987//GO:0006351//GO:0019438//GO:0050789//GO:0065007//GO:0016070//GO:0080090//GO:0010557//GO:0010556//GO:0009059//GO:1903506//GO:1901576//GO:0006355//GO:0045893//GO:0019222//GO:0044260//GO:0051173//GO:0031328//GO:0009891//GO:0051254//GO:1902680//GO:0010467//GO:0044237//GO:0031326//GO:0071704//GO:0009058//GO:…	regulation of cellular process//cellular nitrogen compound biosynthetic process//positive regulation of metabolic process//macromolecule metabolic process//nucleic acid-templated transcription//cellular biosynthetic process//cellular aromatic compound metabolic process//cellular process//transcription, DNA-templated//aromatic compound biosynthetic process//regulation of biological process//biolog…	--	--	GO:0005515//GO:0001071//GO:0005488//GO:0003674//GO:1901363//GO:0003677//GO:0097159//GO:0043565//GO:0003700//GO:0003676	protein binding//nucleic acid binding transcription factor activity//binding//molecular_function//heterocyclic compound binding//DNA binding//organic cyclic compound binding//sequence-specific DNA binding//transcription factor activity, sequence-specific DNA binding//nucleic acid binding	protein AUXIN SIGNALING F-BOX 2-like; K14485 transport inhibitor response 1	http://www.genome.jp/dbget-bin/www_bget?sly:101252548	TRANSPORT INHIBITOR RESPONSE 1 protein, putative; contains IPR006553 (Leucine-rich repeat, cysteine-containing subtype)
Achn089631	55.0896	66.3989	57.4304	55.9953	72.256	18.9861	0.406548	0.506438	0.0571237	0.279061	--	--	--	--	--	--	LeTIR	http://www.genome.jp/dbget-bin/www_bget?sly:100316900	TRANSPORT INHIBITOR RESPONSE 1 protein, putative
Achn111181	21.8863	28.4246	24.8072	22.2746	21.4015	8.70799	6.49713	12.5877	17.9414	17.3403	GO:0044238//GO:0045935//GO:0009059//GO:2000112//GO:1901576//GO:1903506//GO:0032787//GO:0016070//GO:0048518//GO:0080090//GO:0034641//GO:0010556//GO:0010557//GO:0032774//GO:0044281//GO:0045893//GO:0046394//GO:0044260//GO:0019222//GO:0051173//GO:0006355//GO:0031325//GO:0009987//GO:0006351//GO:0050794//GO:0044271//GO:0044710//GO:0009893//GO:0034645//GO:0019219//GO:0097659//GO:0043170//GO:0010604//GO:…	primary metabolic process//positive regulation of nucleobase-containing compound metabolic process//macromolecule biosynthetic process//regulation of cellular macromolecule biosynthetic process//organic substance biosynthetic process//regulation of nucleic acid-templated transcription//monocarboxylic acid metabolic process//RNA metabolic process//positive regulation of biological process//regulat…	--	--	GO:0016788//GO:0005488//GO:0016787//GO:0016790//GO:0005515//GO:0003824//GO:0003674	hydrolase activity, acting on ester bonds//binding//hydrolase activity//thiolester hydrolase activity//protein binding//catalytic activity//molecular_function	protein AUXIN SIGNALING F-BOX 2-like; K14485 transport inhibitor response 1	http://www.genome.jp/dbget-bin/www_bget?sly:101252548	Protein AUXIN SIGNALING F-BOX; contains IPR001810 (F-box domain, cyclin-like), IPR006553 (Leucine-rich repeat, cysteine-containing subtype)
Achn018941	99.8414	200.9	195.952	222.818	166.942	23.9064	121.604	139.373	117.315	79.5521	GO:0006952//GO:0009607//GO:0006950//GO:0008150//GO:0050896	defense response//response to biotic stimulus//response to stress//biological_process//response to stimulus	--	--	GO:0030414//GO:0004857//GO:0003674//GO:0030234//GO:0098772//GO:0061134	peptidase inhibitor activity//enzyme inhibitor activity//molecular_function//enzyme regulator activity//molecular function regulator//peptidase regulator activity	abscisic acid receptor PYL4-like; K14496 abscisic acid receptor PYR/PYL family	http://www.genome.jp/dbget-bin/www_bget?sly:101258963	Abscisic acid receptor PYL4; contains IPR019587 (Polyketide cyclase/dehydrase), IPR023393 (START-like domain)
Achn025111	6.57019	12.6475	8.84197	20.6452	16.0692	0.884816	6.94094	4.73856	1.3875	1.32928	GO:0009607//GO:0006952//GO:0008150//GO:0050896//GO:0051704//GO:0006950//GO:0009405	response to biotic stimulus//defense response//biological_process//response to stimulus//multi-organism process//response to stress//pathogenesis	GO:0005576//GO:0005575	extracellular region//cellular_component	GO:0017080//GO:0003674//GO:0016247//GO:0019871//GO:0008200//GO:0098772//GO:0016248	sodium channel regulator activity//molecular_function//channel regulator activity//sodium channel inhibitor activity//ion channel inhibitor activity//molecular function regulator//channel inhibitor activity	abscisic acid receptor PYR1-like; K14496 abscisic acid receptor PYR/PYL family	http://www.genome.jp/dbget-bin/www_bget?sly:101268417	Abscisic acid receptor PYR1; contains IPR019587 (Polyketide cyclase/dehydrase), IPR023393 (START-like domain)
Achn032421	13.769	12.3095	9.87966	4.80852	3.69612	0.90644	3.34044	2.03184	0.926983	0.981616	GO:0006952//GO:0009607//GO:0006950//GO:0008150//GO:0050896	defense response//response to biotic stimulus//response to stress//biological_process//response to stimulus	--	--	--	--	abscisic acid receptor PYL4-like; K14496 abscisic acid receptor PYR/PYL family	http://www.genome.jp/dbget-bin/www_bget?sly:101263741	Abscisic acid receptor PYL4; contains IPR019587 (Polyketide cyclase/dehydrase), IPR023393 (START-like domain)
Achn037141	19.979	47.8876	49.3697	65.8539	43.5894	7.99861	67.1137	47.8532	40.8505	32.7002	GO:0006952//GO:0009607//GO:0006950//GO:0008150//GO:0050896	defense response//response to biotic stimulus//response to stress//biological_process//response to stimulus	--	--	--	--	abscisic acid receptor PYL4-like; K14496 abscisic acid receptor PYR/PYL family	http://www.genome.jp/dbget-bin/www_bget?sly:101256856	Abscisic acid receptor PYL4; contains IPR019587 (Polyketide cyclase/dehydrase), IPR023393 (START-like domain)
Achn046061	9.54495	15.3635	18.508	22.5801	11.7035	12.5549	8.39556	6.42094	4.99452	7.83572	GO:0009987//GO:0044249//GO:0009311//GO:0016051//GO:1901576//GO:0009312//GO:0005984//GO:0005991//GO:0005992//GO:0044763//GO:0044699//GO:0044711//GO:0044237//GO:0009058//GO:0071704//GO:0044710//GO:0008150//GO:0008152//GO:0044238//GO:0005975//GO:0044262//GO:0034637//GO:0044723//GO:0046351	cellular process//cellular biosynthetic process//oligosaccharide metabolic process//carbohydrate biosynthetic process//organic substance biosynthetic process//oligosaccharide biosynthetic process//disaccharide metabolic process//trehalose metabolic process//trehalose biosynthetic process//single-organism cellular process//single-organism process//single-organism biosynthetic process//cellular met…	GO:0005576//GO:0005575	extracellular region//cellular_component	GO:0005515//GO:0005488//GO:0005179//GO:0003674//GO:0005102//GO:0003824	protein binding//binding//hormone activity//molecular_function//receptor binding//catalytic activity	abscisic acid receptor PYL8; K14496 abscisic acid receptor PYR/PYL family	http://www.genome.jp/dbget-bin/www_bget?sly:101251256	Trehalose-phosphate phosphatase; contains IPR002591 (Type I phosphodiesterase/nucleotide pyrophosphatase/phosphate transferase), IPR003337 (Trehalose-phosphatase), IPR019587 (Polyketide cyclase/dehydrase), IPR023214 (HAD-like domain), IPR023393 (START-like domain)
Achn055591	65.3592	94.5055	92.9665	62.4766	54.9444	11.7482	37.0519	30.3648	28.6223	20.3306	--	--	--	--	--	--	abscisic acid receptor PYL4-like; K14496 abscisic acid receptor PYR/PYL family	http://www.genome.jp/dbget-bin/www_bget?sly:101258963	Unknown protein
Achn148111	2.73856	4.92882	4.8724	10.8131	9.21079	1.13909	1.31118	1.25279	1.31361	1.66151	GO:0009607//GO:0006952//GO:0050896//GO:0008150//GO:0006950	response to biotic stimulus//defense response//response to stimulus//biological_process//response to stress	--	--	--	--	abscisic acid receptor PYL4-like; K14496 abscisic acid receptor PYR/PYL family	http://www.genome.jp/dbget-bin/www_bget?sly:101256856	Abscisic acid receptor PYL4; contains IPR019587 (Polyketide cyclase/dehydrase), IPR023393 (START-like domain)
Achn250421	56.3012	63.1745	65.4857	57.782	71.615	50.9587	39.6193	44.7154	44.1472	52.7128	GO:0006952//GO:0009607//GO:0006950//GO:0008150//GO:0050896	defense response//response to biotic stimulus//response to stress//biological_process//response to stimulus	--	--	--	--	abscisic acid receptor PYL8; K14496 abscisic acid receptor PYR/PYL family	http://www.genome.jp/dbget-bin/www_bget?sly:101251256	Abscisic acid receptor PYL8; contains IPR019587 (Polyketide cyclase/dehydrase), IPR023393 (START-like domain)
Achn283211	88.8813	201.997	195.061	257.772	95.0936	34.2628	146.652	81.0804	24.9037	18.9561	GO:0008150//GO:0050896//GO:0006950//GO:0009607//GO:0006952	biological_process//response to stimulus//response to stress//response to biotic stimulus//defense response	--	--	--	--	abscisic acid receptor PYL8; K14496 abscisic acid receptor PYR/PYL family	http://www.genome.jp/dbget-bin/www_bget?sly:101251256	Abscisic acid receptor PYL9; contains IPR019587 (Polyketide cyclase/dehydrase), IPR023393 (START-like domain)
Achn305491	45.5763	44.8581	47.4406	47.957	48.9756	44.2658	32.746	32.255	31.6807	36.2809	--	--	--	--	--	--	abscisic acid receptor PYL8; K14496 abscisic acid receptor PYR/PYL family	http://www.genome.jp/dbget-bin/www_bget?sly:101251256	Abscisic acid receptor PYL8; contains IPR019587 (Polyketide cyclase/dehydrase), IPR023393 (START-like domain)
Achn313251	24.6553	122.185	95.0524	81.2002	70.1328	20.4538	76.8327	40.9276	18.8668	16.1704	GO:0009607//GO:0006952//GO:0050896//GO:0008150//GO:0006950	response to biotic stimulus//defense response//response to stimulus//biological_process//response to stress	--	--	--	--	abscisic acid receptor PYR1-like; K14496 abscisic acid receptor PYR/PYL family	http://www.genome.jp/dbget-bin/www_bget?sly:101268417	Abscisic acid receptor PYR1; contains IPR019587 (Polyketide cyclase/dehydrase), IPR023393 (START-like domain)
Achn131571	5.31089	2.31098	1.82699	2.11569	4.4932	5.64961	1.76959	1.86839	1.40548	2.62919	GO:2001141//GO:0006139//GO:0008152//GO:0008150//GO:0034645//GO:0019219//GO:0032774//GO:2000112//GO:0044238//GO:0034641//GO:0009889//GO:0051252//GO:0051171//GO:0046483//GO:0060255//GO:0090304//GO:0010468//GO:0034654//GO:0031323//GO:0018130//GO:1901360//GO:0006807//GO:1901362//GO:0065007//GO:0050789//GO:0019438//GO:0006351//GO:0009987//GO:0006725//GO:0044249//GO:0043170//GO:0097659//GO:0050794//GO:…	regulation of RNA biosynthetic process//nucleobase-containing compound metabolic process//metabolic process//biological_process//cellular macromolecule biosynthetic process//regulation of nucleobase-containing compound metabolic process//RNA biosynthetic process//regulation of cellular macromolecule biosynthetic process//primary metabolic process//cellular nitrogen compound metabolic process//reg…	GO:0005634//GO:0044424//GO:0005575//GO:0005623//GO:0043226//GO:0005622//GO:0044464//GO:0043229//GO:0043227//GO:0043231	nucleus//intracellular part//cellular_component//cell//organelle//intracellular//cell part//intracellular organelle//membrane-bounded organelle//intracellular membrane-bounded organelle	GO:0097159//GO:0003677//GO:0003700//GO:0043565//GO:0003723//GO:0003676//GO:0005488//GO:0001071//GO:0003674//GO:1901363	organic cyclic compound binding//DNA binding//transcription factor activity, sequence-specific DNA binding//sequence-specific DNA binding//RNA binding//nucleic acid binding//binding//nucleic acid binding transcription factor activity//molecular_function//heterocyclic compound binding	AREB, LeAREB; AREB-like protein; K14432 ABA responsive element binding factor	http://www.genome.jp/dbget-bin/www_bget?sly:544204	ABSCISIC ACID-INSENSITIVE 5-like protein; contains IPR004827 (Basic-leucine zipper domain)
Achn173651	18.4032	17.4382	18.5496	18.286	17.669	10.719	10.3549	14.9008	14.8293	13.0545	GO:0071704//GO:0009058//GO:0044237//GO:0031326//GO:0010467//GO:0006355//GO:0019222//GO:0044260//GO:0010556//GO:0080090//GO:0016070//GO:1901576//GO:1903506//GO:0009059//GO:0065007//GO:0050789//GO:0019438//GO:0044249//GO:0006725//GO:0043170//GO:0097659//GO:0044271//GO:0050794//GO:0006351//GO:0009987//GO:0031323//GO:0018130//GO:1901360//GO:0006807//GO:1901362//GO:0060255//GO:0090304//GO:0010468//GO:…	organic substance metabolic process//biosynthetic process//cellular metabolic process//regulation of cellular biosynthetic process//gene expression//regulation of transcription, DNA-templated//regulation of metabolic process//cellular macromolecule metabolic process//regulation of macromolecule biosynthetic process//regulation of primary metabolic process//RNA metabolic process//organic substance…	GO:0043231//GO:0043229//GO:0043227//GO:0044464//GO:0005622//GO:0005623//GO:0043226//GO:0005575//GO:0005634//GO:0044424	intracellular membrane-bounded organelle//intracellular organelle//membrane-bounded organelle//cell part//intracellular//cell//organelle//cellular_component//nucleus//intracellular part	GO:1901363//GO:0003674//GO:0001071//GO:0005488//GO:0003676//GO:0003700//GO:0043565//GO:0097159//GO:0003677	heterocyclic compound binding//molecular_function//nucleic acid binding transcription factor activity//binding//nucleic acid binding//transcription factor activity, sequence-specific DNA binding//sequence-specific DNA binding//organic cyclic compound binding//DNA binding	ABSCISIC ACID-INSENSITIVE 5-like protein 2; K14432 ABA responsive element binding factor	http://www.genome.jp/dbget-bin/www_bget?sly:101259896	BZIP transcription factor; contains IPR004827 (Basic-leucine zipper domain)
Achn227711	2.42763	4.02312	3.957	4.14819	4.69789	2.26451	2.95083	3.06579	3.78237	6.3383	GO:0018130//GO:0031323//GO:1901362//GO:0006807//GO:1901360//GO:0034654//GO:0010468//GO:0090304//GO:0060255//GO:0046483//GO:0051171//GO:0051252//GO:0009889//GO:0032774//GO:0034641//GO:0044238//GO:2000112//GO:0008152//GO:0006139//GO:2001141//GO:0019219//GO:0034645//GO:0008150//GO:0071704//GO:0009058//GO:0044237//GO:0031326//GO:0010467//GO:0006355//GO:0044260//GO:0019222//GO:0016070//GO:0080090//GO:…	heterocycle biosynthetic process//regulation of cellular metabolic process//organic cyclic compound biosynthetic process//nitrogen compound metabolic process//organic cyclic compound metabolic process//nucleobase-containing compound biosynthetic process//regulation of gene expression//nucleic acid metabolic process//regulation of macromolecule metabolic process//heterocycle metabolic process//reg…	GO:0005623//GO:0043226//GO:0005575//GO:0005634//GO:0044424//GO:0043231//GO:0043229//GO:0043227//GO:0044464//GO:0005622	cell//organelle//cellular_component//nucleus//intracellular part//intracellular membrane-bounded organelle//intracellular organelle//membrane-bounded organelle//cell part//intracellular	GO:0003676//GO:0043565//GO:0003700//GO:0003677//GO:0097159//GO:1901363//GO:0003674//GO:0001071//GO:0005488	nucleic acid binding//sequence-specific DNA binding//transcription factor activity, sequence-specific DNA binding//DNA binding//organic cyclic compound binding//heterocyclic compound binding//molecular_function//nucleic acid binding transcription factor activity//binding	AREB, LeAREB; AREB-like protein; K14432 ABA responsive element binding factor	http://www.genome.jp/dbget-bin/www_bget?sly:544204	ABSCISIC ACID-INSENSITIVE 5-like protein; contains IPR004827 (Basic-leucine zipper domain)
Achn233651	21.9843	26.2051	24.0441	25.3449	24.4053	17.321	10.4969	11.6797	17.4086	28.7786	GO:0031323//GO:0018130//GO:1901360//GO:0006807//GO:1901362//GO:0060255//GO:0090304//GO:0010468//GO:0034654//GO:0009889//GO:0051252//GO:0051171//GO:0046483//GO:0032774//GO:0034641//GO:2000112//GO:0044238//GO:0008152//GO:2001141//GO:0006139//GO:0008150//GO:0034645//GO:0019219//GO:0071704//GO:0009058//GO:0044237//GO:0031326//GO:0010467//GO:0006355//GO:0019222//GO:0044260//GO:0010556//GO:0080090//GO:…	regulation of cellular metabolic process//heterocycle biosynthetic process//organic cyclic compound metabolic process//nitrogen compound metabolic process//organic cyclic compound biosynthetic process//regulation of macromolecule metabolic process//nucleic acid metabolic process//regulation of gene expression//nucleobase-containing compound biosynthetic process//regulation of biosynthetic process…	GO:0005623//GO:0043226//GO:0005575//GO:0005634//GO:0044424//GO:0043231//GO:0043229//GO:0043227//GO:0044464//GO:0005622	cell//organelle//cellular_component//nucleus//intracellular part//intracellular membrane-bounded organelle//intracellular organelle//membrane-bounded organelle//cell part//intracellular	GO:0003676//GO:0003700//GO:0043565//GO:0097159//GO:0003677//GO:1901363//GO:0003674//GO:0001071//GO:0005488	nucleic acid binding//transcription factor activity, sequence-specific DNA binding//sequence-specific DNA binding//organic cyclic compound binding//DNA binding//heterocyclic compound binding//molecular_function//nucleic acid binding transcription factor activity//binding	ABSCISIC ACID-INSENSITIVE 5-like protein 7; K14432 ABA responsive element binding factor	http://www.genome.jp/dbget-bin/www_bget?sly:101263766	ABSCISIC ACID-INSENSITIVE 5-like protein; contains IPR004827 (Basic-leucine zipper domain)
Achn290761	47.3709	53.8623	46.6411	49.8633	51.733	32.2021	19.6308	20.3004	21.1211	22.9176	GO:0018130//GO:0031323//GO:0006807//GO:1901360//GO:1901362//GO:0051252//GO:0051171//GO:0009889//GO:0046483//GO:0090304//GO:0060255//GO:0034654//GO:0010468//GO:0032774//GO:0044238//GO:2000112//GO:0034641//GO:2001141//GO:0006139//GO:0008152//GO:0008150//GO:0034645//GO:0019219//GO:0009058//GO:0071704//GO:0031326//GO:0044237//GO:0010467//GO:0019222//GO:0044260//GO:0006355//GO:0009059//GO:1903506//GO:…	heterocycle biosynthetic process//regulation of cellular metabolic process//nitrogen compound metabolic process//organic cyclic compound metabolic process//organic cyclic compound biosynthetic process//regulation of RNA metabolic process//regulation of nitrogen compound metabolic process//regulation of biosynthetic process//heterocycle metabolic process//nucleic acid metabolic process//regulation…	GO:0005623//GO:0043226//GO:0005575//GO:0005634//GO:0044424//GO:0043231//GO:0043229//GO:0043227//GO:0005622//GO:0044464	cell//organelle//cellular_component//nucleus//intracellular part//intracellular membrane-bounded organelle//intracellular organelle//membrane-bounded organelle//intracellular//cell part	GO:0003676//GO:0043565//GO:0003700//GO:0097159//GO:0003677//GO:1901363//GO:0003674//GO:0005488//GO:0001071	nucleic acid binding//sequence-specific DNA binding//transcription factor activity, sequence-specific DNA binding//organic cyclic compound binding//DNA binding//heterocyclic compound binding//molecular_function//binding//nucleic acid binding transcription factor activity	G-box-binding factor 4; K14432 ABA responsive element binding factor	http://www.genome.jp/dbget-bin/www_bget?sly:101244482	Transcription factor, putative; contains IPR004827 (Basic-leucine zipper domain)
Achn305211	85.6671	78.5015	61.0904	61.0452	59.9485	63.2169	50.7225	42.8458	53.6887	59.8449	GO:0051252//GO:0051171//GO:0009889//GO:0046483//GO:0090304//GO:0060255//GO:0034654//GO:0010468//GO:0006807//GO:1901360//GO:1901362//GO:0018130//GO:0031323//GO:0008150//GO:0019219//GO:0034645//GO:0006139//GO:2001141//GO:0008152//GO:0044238//GO:2000112//GO:0034641//GO:0032774//GO:0010467//GO:0031326//GO:0044237//GO:0009058//GO:0071704//GO:0009987//GO:0006351//GO:0043170//GO:0097659//GO:0044249//GO:…	regulation of RNA metabolic process//regulation of nitrogen compound metabolic process//regulation of biosynthetic process//heterocycle metabolic process//nucleic acid metabolic process//regulation of macromolecule metabolic process//nucleobase-containing compound biosynthetic process//regulation of gene expression//nitrogen compound metabolic process//organic cyclic compound metabolic process//o…	GO:0043226//GO:0005623//GO:0044424//GO:0005634//GO:0005575//GO:0043231//GO:0005622//GO:0044464//GO:0043227//GO:0043229	organelle//cell//intracellular part//nucleus//cellular_component//intracellular membrane-bounded organelle//intracellular//cell part//membrane-bounded organelle//intracellular organelle	GO:0003676//GO:0097159//GO:0003677//GO:0043565//GO:0003700//GO:0003674//GO:1901363//GO:0005488//GO:0001071	nucleic acid binding//organic cyclic compound binding//DNA binding//sequence-specific DNA binding//transcription factor activity, sequence-specific DNA binding//molecular_function//heterocyclic compound binding//binding//nucleic acid binding transcription factor activity	G-box-binding factor 4; K14432 ABA responsive element binding factor	http://www.genome.jp/dbget-bin/www_bget?sly:101244482	ABSCISIC ACID-INSENSITIVE 5-like protein; contains IPR004827 (Basic-leucine zipper domain)
Achn196841	14.2102	16.9466	20.4067	18.9091	21.207	18.8563	33.4741	42.9331	50.2562	46.5061	GO:0065007//GO:0050789//GO:0019438//GO:0044249//GO:0006725//GO:0097659//GO:0043170//GO:0050794//GO:0044271//GO:0006351//GO:0009987//GO:0006355//GO:0044260//GO:0019222//GO:0010556//GO:0080090//GO:0016070//GO:1901576//GO:1903506//GO:0009059//GO:0000160//GO:0007154//GO:0010467//GO:0044699//GO:0044763//GO:0071704//GO:0009058//GO:0044237//GO:0007165//GO:0031326//GO:0008152//GO:2001141//GO:0006139//GO:…	biological regulation//regulation of biological process//aromatic compound biosynthetic process//cellular biosynthetic process//cellular aromatic compound metabolic process//nucleic acid-templated transcription//macromolecule metabolic process//regulation of cellular process//cellular nitrogen compound biosynthetic process//transcription, DNA-templated//cellular process//regulation of transcripti…	GO:0019012//GO:0019013//GO:0044423//GO:0016020//GO:0005575//GO:0019028	virion//viral nucleocapsid//virion part//membrane//cellular_component//viral capsid	GO:0017076//GO:0005057//GO:0001882//GO:0004871//GO:0060089//GO:0032555//GO:0005488//GO:0000166//GO:0035639//GO:0003674//GO:0043168//GO:0038023//GO:0043167//GO:0016301//GO:0097367//GO:0032550//GO:0030554//GO:1901363//GO:0004872//GO:0016775//GO:0036094//GO:0016773//GO:0001883//GO:0032549//GO:0000156//GO:0016740//GO:0097159//GO:0004673//GO:0032559//GO:0032553//GO:0016772//GO:0003824//GO:0004672//GO:…	purine nucleotide binding//receptor signaling protein activity//nucleoside binding//signal transducer activity//molecular transducer activity//purine ribonucleotide binding//binding//nucleotide binding//purine ribonucleoside triphosphate binding//molecular_function//anion binding//signaling receptor activity//ion binding//kinase activity//carbohydrate derivative binding//purine ribonucleoside bin…	histidine kinase 3; K14489 arabidopsis histidine kinase 2/3/4 (cytokinin receptor) [EC:2.7.13.3]	http://www.genome.jp/dbget-bin/www_bget?sly:101247719	Histidine kinase 3; contains IPR005467 (Signal transduction histidine kinase, core), IPR006189 (CHASE), IPR009082 (Signal transduction histidine kinase, homodimeric domain), IPR011006 (CheY-like superfamily)
Achn261531	2.68885	6.49214	6.45726	8.26708	6.7876	5.30698	6.85289	12.8988	13.3245	12.817	GO:0032774//GO:0044238//GO:2000112//GO:0034641//GO:0006139//GO:2001141//GO:0008152//GO:0051716//GO:0044707//GO:0050896//GO:0019219//GO:0034645//GO:0008150//GO:0007606//GO:0023052//GO:0018130//GO:0031323//GO:0032501//GO:1901362//GO:0006807//GO:1901360//GO:0035556//GO:0046483//GO:0044700//GO:0051171//GO:0051252//GO:0009889//GO:0034654//GO:0010468//GO:0090304//GO:0060255//GO:0044260//GO:0019222//GO:…	RNA biosynthetic process//primary metabolic process//regulation of cellular macromolecule biosynthetic process//cellular nitrogen compound metabolic process//nucleobase-containing compound metabolic process//regulation of RNA biosynthetic process//metabolic process//cellular response to stimulus//single-multicellular organism process//response to stimulus//regulation of nucleobase-containing comp…	GO:0016021//GO:0031224//GO:0005575//GO:0016020//GO:0044425	integral component of membrane//intrinsic component of membrane//cellular_component//membrane//membrane part	GO:0032553//GO:0032559//GO:0016740//GO:0000156//GO:0032549//GO:0001883//GO:0016773//GO:0036094//GO:0004673//GO:0097159//GO:0004672//GO:0003824//GO:0005524//GO:0000155//GO:1901265//GO:0016772//GO:0000166//GO:0005488//GO:0032555//GO:0060089//GO:0035639//GO:0005057//GO:0017076//GO:0004871//GO:0001882//GO:0097367//GO:0016301//GO:0038023//GO:0043167//GO:0043168//GO:0016775//GO:1901363//GO:0004872//GO:…	ribonucleotide binding//adenyl ribonucleotide binding//transferase activity//phosphorelay response regulator activity//ribonucleoside binding//purine nucleoside binding//phosphotransferase activity, alcohol group as acceptor//small molecule binding//protein histidine kinase activity//organic cyclic compound binding//protein kinase activity//catalytic activity//ATP binding//phosphorelay sensor kin…	histidine kinase 3; K14489 arabidopsis histidine kinase 2/3/4 (cytokinin receptor) [EC:2.7.13.3]	http://www.genome.jp/dbget-bin/www_bget?sly:101247719	Histidine kinase 3; contains IPR005467 (Signal transduction histidine kinase, core), IPR006189 (CHASE), IPR009082 (Signal transduction histidine kinase, homodimeric domain), IPR011006 (CheY-like superfamily)
Achn349621	9.12024	12.4345	14.1239	13.7243	16.6119	11.3902	14.6853	20.7005	25.7902	21.5321	GO:2000112//GO:0044238//GO:0034641//GO:0032774//GO:0051716//GO:0051234//GO:0008150//GO:0019219//GO:0034645//GO:0050896//GO:0051179//GO:0006139//GO:2001141//GO:0008152//GO:0035556//GO:1901360//GO:0006807//GO:1901362//GO:0031323//GO:0023052//GO:0018130//GO:0009889//GO:0051252//GO:0051171//GO:0044700//GO:0046483//GO:0060255//GO:0090304//GO:0010468//GO:0034654//GO:1903506//GO:1901576//GO:0009059//GO:…	regulation of cellular macromolecule biosynthetic process//primary metabolic process//cellular nitrogen compound metabolic process//RNA biosynthetic process//cellular response to stimulus//establishment of localization//biological_process//regulation of nucleobase-containing compound metabolic process//cellular macromolecule biosynthetic process//response to stimulus//localization//nucleobase-con…	GO:0005575//GO:0005623//GO:0005622//GO:0044464	cellular_component//cell//intracellular//cell part	GO:0032553//GO:0032559//GO:0097159//GO:0001883//GO:0032549//GO:0000156//GO:0036094//GO:0005524//GO:1901265//GO:0035639//GO:0005488//GO:0000166//GO:0060089//GO:0032555//GO:0004871//GO:0001882//GO:0017076//GO:0005057//GO:1901363//GO:0032550//GO:0030554//GO:0097367//GO:0043168//GO:0043167//GO:0003674	ribonucleotide binding//adenyl ribonucleotide binding//organic cyclic compound binding//purine nucleoside binding//ribonucleoside binding//phosphorelay response regulator activity//small molecule binding//ATP binding//nucleoside phosphate binding//purine ribonucleoside triphosphate binding//binding//nucleotide binding//molecular transducer activity//purine ribonucleotide binding//signal transduce…	histidine kinase 3; K14489 arabidopsis histidine kinase 2/3/4 (cytokinin receptor) [EC:2.7.13.3]	http://www.genome.jp/dbget-bin/www_bget?sly:101247719	Histidine kinase 3; contains IPR002075 (Nuclear transport factor 2), IPR005467 (Signal transduction histidine kinase, core), IPR006189 (CHASE), IPR011006 (CheY-like superfamily)
Achn377361	15.5629	7.6505	9.69275	10.4577	12.9335	39.8412	13.2708	25.4038	37.4422	27.7057	GO:0032774//GO:0034641//GO:0044238//GO:2000112//GO:0008152//GO:0006139//GO:2001141//GO:0050896//GO:0019219//GO:0034645//GO:0008150//GO:0051716//GO:0018130//GO:0023052//GO:0031323//GO:1901362//GO:0006807//GO:1901360//GO:0035556//GO:0034654//GO:0010468//GO:0090304//GO:0060255//GO:0046483//GO:0044700//GO:0051171//GO:0051252//GO:0009889//GO:0006355//GO:0044260//GO:0019222//GO:0016070//GO:0080090//GO:…	RNA biosynthetic process//cellular nitrogen compound metabolic process//primary metabolic process//regulation of cellular macromolecule biosynthetic process//metabolic process//nucleobase-containing compound metabolic process//regulation of RNA biosynthetic process//response to stimulus//regulation of nucleobase-containing compound metabolic process//cellular macromolecule biosynthetic process//b…	GO:0005575//GO:0016020	cellular_component//membrane	GO:0032559//GO:0032553//GO:0036094//GO:0043169//GO:0016740//GO:0000156//GO:0032549//GO:0001883//GO:0016773//GO:0097159//GO:0004673//GO:0003824//GO:0004672//GO:1901265//GO:0005524//GO:0000155//GO:0005507//GO:0016772//GO:0032555//GO:0060089//GO:0000166//GO:0005488//GO:0035639//GO:0005057//GO:0017076//GO:0046872//GO:0004871//GO:0001882//GO:0038023//GO:0043167//GO:0043168//GO:0097367//GO:0016301//GO:…	adenyl ribonucleotide binding//ribonucleotide binding//small molecule binding//cation binding//transferase activity//phosphorelay response regulator activity//ribonucleoside binding//purine nucleoside binding//phosphotransferase activity, alcohol group as acceptor//organic cyclic compound binding//protein histidine kinase activity//catalytic activity//protein kinase activity//nucleoside phosphate…	histidine kinase 2; K14489 arabidopsis histidine kinase 2/3/4 (cytokinin receptor) [EC:2.7.13.3]	http://www.genome.jp/dbget-bin/www_bget?sly:101255900	Histidine kinase 2; contains IPR005467 (Signal transduction histidine kinase, core), IPR006189 (CHASE), IPR009082 (Signal transduction histidine kinase, homodimeric domain), IPR011006 (CheY-like superfamily)
Achn096741	4.49402	5.68389	3.64424	4.12428	6.00802	5.56311	7.95334	8.54637	14.5221	19.052	GO:0007154//GO:0044699//GO:0010467//GO:0044763//GO:0071704//GO:0009058//GO:0044237//GO:0031326//GO:0007165//GO:0019438//GO:0065007//GO:0050789//GO:0044271//GO:0050794//GO:0006725//GO:0044249//GO:0043170//GO:0097659//GO:0006351//GO:0009987//GO:0006355//GO:0019222//GO:0044260//GO:0080090//GO:0016070//GO:0010556//GO:0000160//GO:1901576//GO:1903506//GO:0009059//GO:0010468//GO:0034654//GO:0060255//GO:…	cell communication//single-organism process//gene expression//single-organism cellular process//organic substance metabolic process//biosynthetic process//cellular metabolic process//regulation of cellular biosynthetic process//signal transduction//aromatic compound biosynthetic process//biological regulation//regulation of biological process//cellular nitrogen compound biosynthetic process//regu…	--	--	GO:0003674//GO:0044877//GO:0005057//GO:0004871//GO:0008168//GO:0060089//GO:0005488//GO:0003824//GO:0016740//GO:0000156//GO:0016741//GO:0003682	molecular_function//macromolecular complex binding//receptor signaling protein activity//signal transducer activity//methyltransferase activity//molecular transducer activity//binding//catalytic activity//transferase activity//phosphorelay response regulator activity//transferase activity, transferring one-carbon groups//chromatin binding	two-component response regulator ARR12; K14491 two-component response regulator ARR-B family	http://www.genome.jp/dbget-bin/www_bget?sly:101258668	Response regulator 9; contains IPR009057 (Homeodomain-like), IPR011006 (CheY-like superfamily), IPR017053 (Response regulator, plant B-type)
Achn109951	2.96561	3.03481	2.67055	3.32194	3.60159	5.05588	4.25312	6.25509	3.58212	3.45358	GO:0009206//GO:0006811//GO:0098662//GO:0010468//GO:0009163//GO:0009168//GO:0034654//GO:0060255//GO:0090304//GO:0009260//GO:1902578//GO:0046483//GO:0044700//GO:0009205//GO:0009889//GO:0051171//GO:0051252//GO:1901362//GO:0019637//GO:0009156//GO:0046034//GO:1901360//GO:0035556//GO:0006807//GO:0009126//GO:0006818//GO:0009199//GO:0044765//GO:0055086//GO:0009161//GO:1901135//GO:1901657//GO:0055085//GO:…	purine ribonucleoside triphosphate biosynthetic process//ion transport//inorganic cation transmembrane transport//regulation of gene expression//nucleoside biosynthetic process//purine ribonucleoside monophosphate biosynthetic process//nucleobase-containing compound biosynthetic process//regulation of macromolecule metabolic process//nucleic acid metabolic process//ribonucleotide biosynthetic pro…	GO:0000276//GO:0031967//GO:0031975//GO:0043226//GO:0005737//GO:0005623//GO:0044424//GO:0044455//GO:0016020//GO:0005739//GO:0005575//GO:0005740//GO:0044429//GO:0031090//GO:0033177//GO:0043231//GO:0098798//GO:0016469//GO:0044446//GO:0044444//GO:0044425//GO:0098796//GO:0005743//GO:0019866//GO:0005753//GO:0044464//GO:0005622//GO:0032991//GO:0045263//GO:0045259//GO:0043234//GO:0043227//GO:0043229//GO:…	mitochondrial proton-transporting ATP synthase complex, coupling factor F(o)//organelle envelope//envelope//organelle//cytoplasm//cell//intracellular part//mitochondrial membrane part//membrane//mitochondrion//cellular_component//mitochondrial envelope//mitochondrial part//organelle membrane//proton-transporting two-sector ATPase complex, proton-transporting domain//intracellular membrane-bounded…	GO:0022890//GO:0000156//GO:0015078//GO:0022892//GO:0015075//GO:0022857//GO:0003682//GO:0015077//GO:0003674//GO:0044877//GO:0008324//GO:0004871//GO:0022891//GO:0005057//GO:0005215//GO:0060089//GO:0005488	inorganic cation transmembrane transporter activity//phosphorelay response regulator activity//hydrogen ion transmembrane transporter activity//substrate-specific transporter activity//ion transmembrane transporter activity//transmembrane transporter activity//chromatin binding//monovalent inorganic cation transmembrane transporter activity//molecular_function//macromolecular complex binding//cat…	two-component response regulator ARR12; K14491 two-component response regulator ARR-B family	http://www.genome.jp/dbget-bin/www_bget?sly:101258668	Response regulator 9; contains IPR009057 (Homeodomain-like), IPR011006 (CheY-like superfamily), IPR017053 (Response regulator, plant B-type)
Achn134451	14.8445	21.723	25.61	28.9404	41.2156	28.4654	28.6893	40.3077	61.5375	79.0459	GO:0044237//GO:0031326//GO:0007165//GO:0071704//GO:0009058//GO:0007154//GO:0010467//GO:0044699//GO:0044763//GO:0080090//GO:0016070//GO:0010556//GO:0006810//GO:0000160//GO:1903506//GO:1901576//GO:0009059//GO:0006355//GO:0044260//GO:0019222//GO:0044271//GO:0050794//GO:0044249//GO:0006725//GO:0097659//GO:0043170//GO:0006351//GO:0009987//GO:0019438//GO:0065007//GO:0050789//GO:1901362//GO:1901360//GO:…	cellular metabolic process//regulation of cellular biosynthetic process//signal transduction//organic substance metabolic process//biosynthetic process//cell communication//gene expression//single-organism process//single-organism cellular process//regulation of primary metabolic process//RNA metabolic process//regulation of macromolecule biosynthetic process//transport//phosphorelay signal trans…	GO:0005575//GO:0016020	cellular_component//membrane	GO:0044877//GO:0003674//GO:0005215//GO:0008168//GO:0060089//GO:0005488//GO:0004871//GO:0005057//GO:0003824//GO:0003682//GO:0016740//GO:0000156//GO:0016741	macromolecular complex binding//molecular_function//transporter activity//methyltransferase activity//molecular transducer activity//binding//signal transducer activity//receptor signaling protein activity//catalytic activity//chromatin binding//transferase activity//phosphorelay response regulator activity//transferase activity, transferring one-carbon groups	two-component response regulator ARR12; K14491 two-component response regulator ARR-B family	http://www.genome.jp/dbget-bin/www_bget?sly:101258668	Response regulator 9; contains IPR009057 (Homeodomain-like), IPR011006 (CheY-like superfamily)
Achn218951	0.267515	0.469189	0.326219	0.281278	0.288587	0.476805	0.445306	0.809223	1.05749	0.815595	GO:1901362//GO:0006807//GO:0035556//GO:1901360//GO:0015031//GO:0044765//GO:0046903//GO:0015628//GO:0018130//GO:0023052//GO:0055085//GO:0031323//GO:0098776//GO:0009306//GO:0034654//GO:0010468//GO:0090304//GO:0060255//GO:0044700//GO:0046483//GO:1902578//GO:0051252//GO:0051171//GO:0009889//GO:0071702//GO:0034641//GO:0044238//GO:2000112//GO:0032774//GO:0032259//GO:0050896//GO:0034645//GO:0019219//GO:…	organic cyclic compound biosynthetic process//nitrogen compound metabolic process//intracellular signal transduction//organic cyclic compound metabolic process//protein transport//single-organism transport//secretion//protein secretion by the type II secretion system//heterocycle biosynthetic process//signaling//transmembrane transport//regulation of cellular metabolic process//protein transport …	GO:0005623//GO:0005575//GO:0032991//GO:0015627//GO:0043234//GO:0044464	cell//cellular_component//macromolecular complex//type II protein secretion system complex//protein complex//cell part	GO:0008565//GO:0003824//GO:0022892//GO:0003682//GO:0000156//GO:0016740//GO:0016741//GO:0044877//GO:0003674//GO:0008168//GO:0005215//GO:0060089//GO:0005488//GO:0004871//GO:0005057	protein transporter activity//catalytic activity//substrate-specific transporter activity//chromatin binding//phosphorelay response regulator activity//transferase activity//transferase activity, transferring one-carbon groups//macromolecular complex binding//molecular_function//methyltransferase activity//transporter activity//molecular transducer activity//binding//signal transducer activity//r…	two-component response regulator ARR12-like; K14491 two-component response regulator ARR-B family	http://www.genome.jp/dbget-bin/www_bget?sly:101246797	Response regulator 9; contains IPR009057 (Homeodomain-like), IPR011006 (CheY-like superfamily)
Achn226451	16.4406	14.4877	16.0351	14.5512	17.1866	16.0702	10.9859	17.8313	24.7284	26.9233	GO:1901360//GO:0035556//GO:0006807//GO:1901362//GO:0031323//GO:0018130//GO:0023052//GO:0060255//GO:0090304//GO:0010468//GO:0034654//GO:0009889//GO:0051171//GO:0051252//GO:0046483//GO:0044700//GO:0034641//GO:2000112//GO:0044238//GO:0032774//GO:0008150//GO:0034645//GO:0019219//GO:0050896//GO:0051716//GO:0008152//GO:2001141//GO:0006139//GO:0044237//GO:0007165//GO:0031326//GO:0071704//GO:0009058//GO:…	organic cyclic compound metabolic process//intracellular signal transduction//nitrogen compound metabolic process//organic cyclic compound biosynthetic process//regulation of cellular metabolic process//heterocycle biosynthetic process//signaling//regulation of macromolecule metabolic process//nucleic acid metabolic process//regulation of gene expression//nucleobase-containing compound biosynthet…	--	--	GO:0005198//GO:0042302//GO:0003682//GO:0000156//GO:0044877//GO:0003674//GO:0060089//GO:0005488//GO:0004871//GO:0005057	structural molecule activity//structural constituent of cuticle//chromatin binding//phosphorelay response regulator activity//macromolecular complex binding//molecular_function//molecular transducer activity//binding//signal transducer activity//receptor signaling protein activity	two-component response regulator ARR14; K14491 two-component response regulator ARR-B family	http://www.genome.jp/dbget-bin/www_bget?sly:101264510	Response regulator 8; contains IPR009057 (Homeodomain-like), IPR011006 (CheY-like superfamily), IPR017053 (Response regulator, plant B-type)
Achn238541	7.06242	6.06364	7.80688	8.4684	7.31451	19.9547	10.9259	14.1015	18.1489	17.5332	GO:0000160//GO:1903506//GO:1901576//GO:0009059//GO:0080090//GO:0016070//GO:0010556//GO:0044260//GO:0019222//GO:0006355//GO:0006351//GO:0009987//GO:0044271//GO:0050794//GO:0044249//GO:0006725//GO:0097659//GO:0043170//GO:0019438//GO:0065007//GO:0050789//GO:0031326//GO:0007165//GO:0044237//GO:0009058//GO:0071704//GO:0044699//GO:0010467//GO:0044763//GO:0007154//GO:2000112//GO:0044238//GO:0034641//GO:…	phosphorelay signal transduction system//regulation of nucleic acid-templated transcription//organic substance biosynthetic process//macromolecule biosynthetic process//regulation of primary metabolic process//RNA metabolic process//regulation of macromolecule biosynthetic process//cellular macromolecule metabolic process//regulation of metabolic process//regulation of transcription, DNA-template…	--	--	GO:0005488//GO:0060089//GO:0004871//GO:0005057//GO:0044877//GO:0003674//GO:0003682//GO:0000156	binding//molecular transducer activity//signal transducer activity//receptor signaling protein activity//macromolecular complex binding//molecular_function//chromatin binding//phosphorelay response regulator activity	two-component response regulator ARR1-like; K14491 two-component response regulator ARR-B family	http://www.genome.jp/dbget-bin/www_bget?sly:101266334	Putative B-type response regulator 12; contains IPR009057 (Homeodomain-like), IPR011006 (CheY-like superfamily), IPR017053 (Response regulator, plant B-type)
Achn140211	1.22929	2.99327	1.39103	1.37306	2.08206	2.04187	8.373	4.74003	2.15522	2.91496	GO:0006355//GO:0044260//GO:0019222//GO:0032774//GO:0034641//GO:0010556//GO:0006810//GO:0016070//GO:0080090//GO:0044238//GO:0009059//GO:2000112//GO:1901576//GO:1903506//GO:0000160//GO:0050789//GO:0065007//GO:0019438//GO:0030001//GO:0008152//GO:0051179//GO:0006139//GO:2001141//GO:0097659//GO:0008150//GO:0043170//GO:0006725//GO:0044249//GO:0051234//GO:0050896//GO:0044271//GO:0050794//GO:0019219//GO:…	regulation of transcription, DNA-templated//cellular macromolecule metabolic process//regulation of metabolic process//RNA biosynthetic process//cellular nitrogen compound metabolic process//regulation of macromolecule biosynthetic process//transport//RNA metabolic process//regulation of primary metabolic process//primary metabolic process//macromolecule biosynthetic process//regulation of cellul…	--	--	GO:0060089//GO:0005488//GO:0043169//GO:0005057//GO:0000156//GO:0046872//GO:0004871//GO:0043167//GO:0003674	molecular transducer activity//binding//cation binding//receptor signaling protein activity//phosphorelay response regulator activity//metal ion binding//signal transducer activity//ion binding//molecular_function	two-component response regulator ARR17; K14492 two-component response regulator ARR-A family	http://www.genome.jp/dbget-bin/www_bget?sly:101253384	Response regulator protein; contains IPR011006 (CheY-like superfamily)
Achn192321	6.57711	13.9245	26.5818	49.1267	42.0855	29.7946	65.0331	67.9883	63.7151	48.2066	GO:0071840//GO:0032774//GO:2000112//GO:0044238//GO:0034641//GO:0006139//GO:2001141//GO:0008152//GO:0051716//GO:0008150//GO:0019219//GO:0034645//GO:0050896//GO:0031323//GO:0018130//GO:0023052//GO:0007010//GO:1901360//GO:0035556//GO:0006807//GO:1901362//GO:0009889//GO:0051171//GO:0051252//GO:0046483//GO:0044700//GO:0060255//GO:0090304//GO:0010468//GO:0034654//GO:0044260//GO:0019222//GO:0006355//GO:…	cellular component organization or biogenesis//RNA biosynthetic process//regulation of cellular macromolecule biosynthetic process//primary metabolic process//cellular nitrogen compound metabolic process//nucleobase-containing compound metabolic process//regulation of RNA biosynthetic process//metabolic process//cellular response to stimulus//biological_process//regulation of nucleobase-containin…	--	--	GO:0000156//GO:0005488//GO:0060089//GO:0005515//GO:0005057//GO:0003779//GO:0008092//GO:0004871//GO:0003674	phosphorelay response regulator activity//binding//molecular transducer activity//protein binding//receptor signaling protein activity//actin binding//cytoskeletal protein binding//signal transducer activity//molecular_function	two-component response regulator ARR9; K14492 two-component response regulator ARR-A family	http://www.genome.jp/dbget-bin/www_bget?sly:101247174	Response regulator 6; contains IPR011006 (CheY-like superfamily)
Achn198231	9.89763	9.61901	8.29015	9.34777	20.3159	85.5278	40.5854	28.9065	30.5149	33.7892	GO:0032774//GO:2000112//GO:0044238//GO:0034641//GO:2001141//GO:0006139//GO:0008152//GO:0051716//GO:0034645//GO:0019219//GO:0050896//GO:0008150//GO:0031323//GO:0018130//GO:0023052//GO:1901362//GO:1901360//GO:0035556//GO:0006807//GO:0046483//GO:0044700//GO:0009889//GO:0051171//GO:0051252//GO:0010468//GO:0034654//GO:0060255//GO:0090304//GO:0044260//GO:0019222//GO:0006355//GO:0000160//GO:1901576//GO:…	RNA biosynthetic process//regulation of cellular macromolecule biosynthetic process//primary metabolic process//cellular nitrogen compound metabolic process//regulation of RNA biosynthetic process//nucleobase-containing compound metabolic process//metabolic process//cellular response to stimulus//cellular macromolecule biosynthetic process//regulation of nucleobase-containing compound metabolic p…	--	--	GO:0000156//GO:0060089//GO:0005057//GO:0004871//GO:0003674	phosphorelay response regulator activity//molecular transducer activity//receptor signaling protein activity//signal transducer activity//molecular_function	two-component response regulator ARR9; K14492 two-component response regulator ARR-A family	http://www.genome.jp/dbget-bin/www_bget?sly:101247174	Response regulator 6; contains IPR011006 (CheY-like superfamily)
Achn353021	3.09532	5.14797	6.638	10.223	9.90948	2.53279	7.60494	11.9135	16.6387	16.4308	GO:0034654//GO:0010468//GO:0090304//GO:0060255//GO:0044700//GO:0046483//GO:0051252//GO:0051171//GO:0009889//GO:0018130//GO:0023052//GO:0031323//GO:1901362//GO:0006807//GO:0035556//GO:1901360//GO:0008152//GO:2001141//GO:0006139//GO:0050896//GO:0034645//GO:0019219//GO:0008150//GO:0051716//GO:0032774//GO:0034641//GO:0044238//GO:2000112//GO:0007154//GO:0044763//GO:0044699//GO:0010467//GO:0071704//GO:…	nucleobase-containing compound biosynthetic process//regulation of gene expression//nucleic acid metabolic process//regulation of macromolecule metabolic process//single organism signaling//heterocycle metabolic process//regulation of RNA metabolic process//regulation of nitrogen compound metabolic process//regulation of biosynthetic process//heterocycle biosynthetic process//signaling//regulatio…	--	--	GO:0000156//GO:0003674//GO:0005057//GO:0004871//GO:0060089	phosphorelay response regulator activity//molecular_function//receptor signaling protein activity//signal transducer activity//molecular transducer activity	two-component response regulator ARR9-like; K14492 two-component response regulator ARR-A family	http://www.genome.jp/dbget-bin/www_bget?sly:101265701	Response regulator 5; contains IPR011006 (CheY-like superfamily)
Achn384361	0.24559	0.216307	0.280896	0.391751	0.523703	8.89983	27.1985	27.5685	31.7221	32.4996	GO:0019438//GO:0050789//GO:0065007//GO:0044271//GO:0050794//GO:0097659//GO:0043170//GO:0044249//GO:0006725//GO:0009987//GO:0006351//GO:0006355//GO:0044260//GO:0019222//GO:0016070//GO:0080090//GO:0010556//GO:0000160//GO:0009059//GO:1903506//GO:1901576//GO:0007154//GO:0044763//GO:0010467//GO:0044699//GO:0071704//GO:0009058//GO:0044237//GO:0031326//GO:0007165//GO:0008152//GO:0006139//GO:2001141//GO:…	aromatic compound biosynthetic process//regulation of biological process//biological regulation//cellular nitrogen compound biosynthetic process//regulation of cellular process//nucleic acid-templated transcription//macromolecule metabolic process//cellular biosynthetic process//cellular aromatic compound metabolic process//cellular process//transcription, DNA-templated//regulation of transcripti…	--	--	GO:0005057//GO:0004871//GO:0060089//GO:0003674//GO:0000156	receptor signaling protein activity//signal transducer activity//molecular transducer activity//molecular_function//phosphorelay response regulator activity	two-component response regulator ARR15-like; K14492 two-component response regulator ARR-A family	http://www.genome.jp/dbget-bin/www_bget?sly:101260711	Two-component response regulator ARR5; contains IPR011006 (CheY-like superfamily)
Achn175871	49.6527	56.1435	47.6234	46.0729	42.1746	63.2631	81.2221	55.5346	47.3015	54.5689	GO:0044238//GO:0008150//GO:0036211//GO:0008152//GO:0006464//GO:0006793//GO:0044267//GO:0016310//GO:0043412//GO:0006468//GO:0044260//GO:0043170//GO:0009987//GO:0006796//GO:0019538//GO:0044237//GO:0071704	primary metabolic process//biological_process//protein modification process//metabolic process//cellular protein modification process//phosphorus metabolic process//cellular protein metabolic process//phosphorylation//macromolecule modification//protein phosphorylation//cellular macromolecule metabolic process//macromolecule metabolic process//cellular process//phosphate-containing compound metab…	--	--	GO:0032559//GO:0032553//GO:0097159//GO:0036094//GO:0016740//GO:0032549//GO:0001883//GO:0016773//GO:1901265//GO:0005524//GO:0003824//GO:0004672//GO:0016772//GO:0035639//GO:0032555//GO:0000166//GO:0005488//GO:0001882//GO:0017076//GO:0030554//GO:0032550//GO:1901363//GO:0043167//GO:0043168//GO:0097367//GO:0016301//GO:0003674	adenyl ribonucleotide binding//ribonucleotide binding//organic cyclic compound binding//small molecule binding//transferase activity//ribonucleoside binding//purine nucleoside binding//phosphotransferase activity, alcohol group as acceptor//nucleoside phosphate binding//ATP binding//catalytic activity//protein kinase activity//transferase activity, transferring phosphorus-containing groups//purin…	SERK3A; somatic embryogenesis receptor kinase 3A; K13416 brassinosteroid insensitive 1-associated receptor kinase 1 [EC:2.7.10.1 2.7.11.1]	http://www.genome.jp/dbget-bin/www_bget?sly:100736467	Receptor-like kinase; contains IPR011009 (Protein kinase-like domain), IPR013320 (Concanavalin A-like lectin/glucanase, subgroup)
Achn262071	9.95611	18.3981	15.7498	16.2081	12.2286	10.6878	80.3841	41.0595	24.0245	16.5845	GO:0071704//GO:0019538//GO:0044237//GO:0044260//GO:0006796//GO:0009987//GO:0043170//GO:0016310//GO:0044267//GO:0006468//GO:0043412//GO:0044238//GO:0006464//GO:0006793//GO:0008152//GO:0036211//GO:0008150	organic substance metabolic process//protein metabolic process//cellular metabolic process//cellular macromolecule metabolic process//phosphate-containing compound metabolic process//cellular process//macromolecule metabolic process//phosphorylation//cellular protein metabolic process//protein phosphorylation//macromolecule modification//primary metabolic process//cellular protein modification pr…	--	--	GO:0097367//GO:0016301//GO:0043168//GO:0043167//GO:1901363//GO:0030554//GO:0032550//GO:0003674//GO:0000166//GO:0005488//GO:0032555//GO:0035639//GO:0005515//GO:0017076//GO:0001882//GO:0004672//GO:0003824//GO:0005524//GO:1901265//GO:0016772//GO:0032553//GO:0032559//GO:0032549//GO:0016740//GO:0016773//GO:0001883//GO:0036094//GO:0097159	carbohydrate derivative binding//kinase activity//anion binding//ion binding//heterocyclic compound binding//adenyl nucleotide binding//purine ribonucleoside binding//molecular_function//nucleotide binding//binding//purine ribonucleotide binding//purine ribonucleoside triphosphate binding//protein binding//purine nucleotide binding//nucleoside binding//protein kinase activity//catalytic activity/…	SERK3B; somatic embryogenesis receptor kinase 3B; K13416 brassinosteroid insensitive 1-associated receptor kinase 1 [EC:2.7.10.1 2.7.11.1]	http://www.genome.jp/dbget-bin/www_bget?sly:100736531	Receptor-like kinase; contains IPR011009 (Protein kinase-like domain), IPR013210 (Leucine-rich repeat-containing N-terminal, type 2), IPR013320 (Concanavalin A-like lectin/glucanase, subgroup)
Achn289541	55.141	55.7179	44.6525	42.1241	56.2106	91.9778	81.4452	81.3002	68.3178	87.9552	--	--	--	--	GO:0005488//GO:0005515//GO:0003674	binding//protein binding//molecular_function	LRP; BRASSINOSTEROID INSENSITIVE 1-associated receptor kinase 1	http://www.genome.jp/dbget-bin/www_bget?sly:101254745	Somatic embryogenesis receptor kinase
Achn331221	0.26458	0.0671579	0.0835142	0.0897004	0.166206	7.08632	0.844235	2.18084	1.714	2.71015	GO:0008152//GO:0006464//GO:0006793//GO:0008150//GO:0036211//GO:0044238//GO:0006468//GO:0043412//GO:0016310//GO:0044267//GO:0006796//GO:0043170//GO:0009987//GO:0044260//GO:0071704//GO:0019538//GO:0044237	metabolic process//cellular protein modification process//phosphorus metabolic process//biological_process//protein modification process//primary metabolic process//protein phosphorylation//macromolecule modification//phosphorylation//cellular protein metabolic process//phosphate-containing compound metabolic process//macromolecule metabolic process//cellular process//cellular macromolecule metab…	--	--	GO:0036094//GO:0032549//GO:0016740//GO:0016773//GO:0001883//GO:0097159//GO:0032559//GO:0032553//GO:0016772//GO:0003824//GO:0004672//GO:1901265//GO:0005524//GO:0017076//GO:0005515//GO:0001882//GO:0032555//GO:0000166//GO:0005488//GO:0035639//GO:0003674//GO:0043168//GO:0043167//GO:0097367//GO:0016301//GO:0030554//GO:0032550//GO:1901363	small molecule binding//ribonucleoside binding//transferase activity//phosphotransferase activity, alcohol group as acceptor//purine nucleoside binding//organic cyclic compound binding//adenyl ribonucleotide binding//ribonucleotide binding//transferase activity, transferring phosphorus-containing groups//catalytic activity//protein kinase activity//nucleoside phosphate binding//ATP binding//purin…	CURL3, tBRI1; brassinosteroid LRR receptor kinase-like; K13415 protein brassinosteroid insensitive 1 [EC:2.7.10.1 2.7.11.1]	http://www.genome.jp/dbget-bin/www_bget?sly:101261320	Putative receptor-like protein kinase; contains IPR001611 (Leucine-rich repeat), IPR003591 (Leucine-rich repeat, typical subtype), IPR011009 (Protein kinase-like domain), IPR013210 (Leucine-rich repeat-containing N-terminal, type 2), IPR013320 (Concanavalin A-like lectin/glucanase, subgroup), IPR025875 (Leucine rich repeat 4)
Achn002181	2.30361	2.01923	0.821131	0.895001	1.61958	12.4594	6.13927	7.01905	12.9578	13.2168	GO:0032774//GO:0044238//GO:0051704//GO:0019083//GO:0034641//GO:0006793//GO:0006464//GO:0006139//GO:0008152//GO:0036211//GO:0008150//GO:0018130//GO:0016310//GO:1901360//GO:0006807//GO:1901362//GO:0044267//GO:0046483//GO:0090304//GO:0006468//GO:0034654//GO:0043412//GO:0044403//GO:0044260//GO:0019080//GO:1901576//GO:0009059//GO:0016070//GO:0044764//GO:0006796//GO:0016032//GO:0019438//GO:0044033//GO:…	RNA biosynthetic process//primary metabolic process//multi-organism process//viral transcription//cellular nitrogen compound metabolic process//phosphorus metabolic process//cellular protein modification process//nucleobase-containing compound metabolic process//metabolic process//protein modification process//biological_process//heterocycle biosynthetic process//phosphorylation//organic cyclic c…	--	--	GO:0032553//GO:0032559//GO:0016773//GO:0001883//GO:0032549//GO:0016740//GO:0036094//GO:0097159//GO:0004672//GO:0003824//GO:0005524//GO:1901265//GO:0016772//GO:0005488//GO:0000166//GO:0032555//GO:0035639//GO:0017076//GO:0001882//GO:0016301//GO:0097367//GO:0043168//GO:0043167//GO:1901363//GO:0032550//GO:0030554//GO:0003674	ribonucleotide binding//adenyl ribonucleotide binding//phosphotransferase activity, alcohol group as acceptor//purine nucleoside binding//ribonucleoside binding//transferase activity//small molecule binding//organic cyclic compound binding//protein kinase activity//catalytic activity//ATP binding//nucleoside phosphate binding//transferase activity, transferring phosphorus-containing groups//bindi…	probable serine/threonine-protein kinase At5g41260; K14500 BR-signaling kinase [EC:2.7.11.1]	http://www.genome.jp/dbget-bin/www_bget?sly:101262339	Receptor protein kinase, putative; contains IPR011009 (Protein kinase-like domain), IPR011990 (Tetratricopeptide-like helical)
Achn020031	18.0772	18.7931	18.0096	15.058	15.345	30.3438	19.2629	24.6145	27.6522	27.3051	GO:0044238//GO:0008152//GO:0006793//GO:0006464//GO:0008150//GO:0036211//GO:0016310//GO:0044267//GO:0006468//GO:0043412//GO:0044260//GO:0006796//GO:0043170//GO:0009987//GO:0071704//GO:0044237//GO:0019538	primary metabolic process//metabolic process//phosphorus metabolic process//cellular protein modification process//biological_process//protein modification process//phosphorylation//cellular protein metabolic process//protein phosphorylation//macromolecule modification//cellular macromolecule metabolic process//phosphate-containing compound metabolic process//macromolecule metabolic process//cell…	--	--	GO:0032559//GO:0032553//GO:0036094//GO:0001883//GO:0016773//GO:0016740//GO:0032549//GO:0097159//GO:0003824//GO:0004672//GO:1901265//GO:0005524//GO:0016772//GO:0032555//GO:0005488//GO:0000166//GO:0035639//GO:0017076//GO:0001882//GO:0043167//GO:0043168//GO:0016301//GO:0097367//GO:0032550//GO:0030554//GO:1901363//GO:0003674	adenyl ribonucleotide binding//ribonucleotide binding//small molecule binding//purine nucleoside binding//phosphotransferase activity, alcohol group as acceptor//transferase activity//ribonucleoside binding//organic cyclic compound binding//catalytic activity//protein kinase activity//nucleoside phosphate binding//ATP binding//transferase activity, transferring phosphorus-containing groups//purin…	probable serine/threonine-protein kinase At4g35230; K14500 BR-signaling kinase [EC:2.7.11.1]	http://www.genome.jp/dbget-bin/www_bget?sly:101254198	Receptor protein kinase, putative; contains IPR011009 (Protein kinase-like domain), IPR011990 (Tetratricopeptide-like helical)
Achn045211	39.9839	35.4639	32.3248	31.1253	25.6612	44.3192	39.9654	36.3324	30.1607	26.0348	GO:0044260//GO:0006796//GO:0009987//GO:0043170//GO:0071704//GO:0044237//GO:0019538//GO:0044238//GO:0006793//GO:0006464//GO:0008152//GO:0036211//GO:0008150//GO:0016310//GO:0044267//GO:0006468//GO:0043412	cellular macromolecule metabolic process//phosphate-containing compound metabolic process//cellular process//macromolecule metabolic process//organic substance metabolic process//cellular metabolic process//protein metabolic process//primary metabolic process//phosphorus metabolic process//cellular protein modification process//metabolic process//protein modification process//biological_process//…	--	--	GO:0005488//GO:0000166//GO:0032555//GO:0035639//GO:0005515//GO:0017076//GO:0001882//GO:0016301//GO:0097367//GO:0043167//GO:0043168//GO:1901363//GO:0032550//GO:0030554//GO:0003674//GO:0032553//GO:0032559//GO:0001883//GO:0016773//GO:0016740//GO:0032549//GO:0036094//GO:0097159//GO:0004672//GO:0003824//GO:0005524//GO:1901265//GO:0016772	binding//nucleotide binding//purine ribonucleotide binding//purine ribonucleoside triphosphate binding//protein binding//purine nucleotide binding//nucleoside binding//kinase activity//carbohydrate derivative binding//ion binding//anion binding//heterocyclic compound binding//purine ribonucleoside binding//adenyl nucleotide binding//molecular_function//ribonucleotide binding//adenyl ribonucleotid…	probable serine/threonine-protein kinase At4g35230; K14500 BR-signaling kinase [EC:2.7.11.1]	http://www.genome.jp/dbget-bin/www_bget?sly:101254198	Receptor protein kinase, putative; contains IPR011009 (Protein kinase-like domain), IPR011990 (Tetratricopeptide-like helical)
Achn095501	16.0007	20.0438	21.0501	20.6863	18.8996	26.8399	36.2127	32.0783	27.3871	26.2648	GO:0034641//GO:0042254//GO:0044238//GO:0071840//GO:0008150//GO:0036211//GO:0008152//GO:0006364//GO:0009451//GO:0006139//GO:0006464//GO:0006793//GO:0034470//GO:0044267//GO:0006807//GO:1901360//GO:0034660//GO:0016310//GO:0006396//GO:0043412//GO:0000154//GO:0044085//GO:0006468//GO:0090304//GO:0046483//GO:0016070//GO:0022613//GO:0044260//GO:0043170//GO:0006725//GO:0009987//GO:0006796//GO:0019538//GO:…	cellular nitrogen compound metabolic process//ribosome biogenesis//primary metabolic process//cellular component organization or biogenesis//biological_process//protein modification process//metabolic process//rRNA processing//RNA modification//nucleobase-containing compound metabolic process//cellular protein modification process//phosphorus metabolic process//ncRNA processing//cellular protein …	--	--	GO:0008173//GO:0032559//GO:0032553//GO:0008757//GO:0097159//GO:0036094//GO:0016740//GO:0032549//GO:0016741//GO:0001883//GO:0016773//GO:1901265//GO:0005524//GO:0016433//GO:0003824//GO:0004672//GO:0016772//GO:0035639//GO:0032555//GO:0008168//GO:0000166//GO:0005488//GO:0001882//GO:0008649//GO:0017076//GO:0005515//GO:0000179//GO:0030554//GO:0032550//GO:1901363//GO:0043167//GO:0043168//GO:0097367//GO:…	RNA methyltransferase activity//adenyl ribonucleotide binding//ribonucleotide binding//S-adenosylmethionine-dependent methyltransferase activity//organic cyclic compound binding//small molecule binding//transferase activity//ribonucleoside binding//transferase activity, transferring one-carbon groups//purine nucleoside binding//phosphotransferase activity, alcohol group as acceptor//nucleoside ph…	probable serine/threonine-protein kinase At4g35230; K14500 BR-signaling kinase [EC:2.7.11.1]	http://www.genome.jp/dbget-bin/www_bget?sly:101254198	Receptor protein kinase, putative; contains IPR011009 (Protein kinase-like domain), IPR011990 (Tetratricopeptide-like helical)
Achn188471	74.4806	29.378	20.5372	13.9474	13.4662	58.2501	34.2281	30.8084	45.5468	45.5262	GO:0044238//GO:0008152//GO:0006464//GO:0006793//GO:0008150//GO:0036211//GO:0016310//GO:0044267//GO:0006468//GO:0043412//GO:0044260//GO:0006796//GO:0043170//GO:0009987//GO:0071704//GO:0019538//GO:0044237	primary metabolic process//metabolic process//cellular protein modification process//phosphorus metabolic process//biological_process//protein modification process//phosphorylation//cellular protein metabolic process//protein phosphorylation//macromolecule modification//cellular macromolecule metabolic process//phosphate-containing compound metabolic process//macromolecule metabolic process//cell…	--	--	GO:0032559//GO:0032553//GO:0036094//GO:0016740//GO:0032549//GO:0001883//GO:0016773//GO:0097159//GO:0003824//GO:0004672//GO:1901265//GO:0005524//GO:0016772//GO:0032555//GO:0000166//GO:0005488//GO:0035639//GO:0017076//GO:0001882//GO:0043167//GO:0043168//GO:0097367//GO:0016301//GO:0030554//GO:0032550//GO:1901363//GO:0003674	adenyl ribonucleotide binding//ribonucleotide binding//small molecule binding//transferase activity//ribonucleoside binding//purine nucleoside binding//phosphotransferase activity, alcohol group as acceptor//organic cyclic compound binding//catalytic activity//protein kinase activity//nucleoside phosphate binding//ATP binding//transferase activity, transferring phosphorus-containing groups//purin…	probable serine/threonine-protein kinase At5g41260; K14500 BR-signaling kinase [EC:2.7.11.1]	http://www.genome.jp/dbget-bin/www_bget?sly:543567	Receptor protein kinase, putative; contains IPR011009 (Protein kinase-like domain), IPR011990 (Tetratricopeptide-like helical)
Achn286011	7.33181	7.09328	7.40151	7.41408	8.02874	8.48429	6.5334	9.55383	11.9908	9.66971	GO:0006796//GO:0009987//GO:0043170//GO:0044260//GO:0071704//GO:0044237//GO:0019538//GO:0006793//GO:0006464//GO:0008152//GO:0036211//GO:0008150//GO:0044238//GO:0006468//GO:0043412//GO:0016310//GO:0044267	phosphate-containing compound metabolic process//cellular process//macromolecule metabolic process//cellular macromolecule metabolic process//organic substance metabolic process//cellular metabolic process//protein metabolic process//phosphorus metabolic process//cellular protein modification process//metabolic process//protein modification process//biological_process//primary metabolic process//…	--	--	GO:0017076//GO:0001882//GO:0005488//GO:0000166//GO:0032555//GO:0035639//GO:0003674//GO:0016301//GO:0097367//GO:0043168//GO:0043167//GO:1901363//GO:0032550//GO:0030554//GO:0016773//GO:0001883//GO:0032549//GO:0016740//GO:0036094//GO:0097159//GO:0032553//GO:0032559//GO:0016772//GO:0004672//GO:0003824//GO:0005524//GO:1901265	purine nucleotide binding//nucleoside binding//binding//nucleotide binding//purine ribonucleotide binding//purine ribonucleoside triphosphate binding//molecular_function//kinase activity//carbohydrate derivative binding//anion binding//ion binding//heterocyclic compound binding//purine ribonucleoside binding//adenyl nucleotide binding//phosphotransferase activity, alcohol group as acceptor//purin…	probable serine/threonine-protein kinase At5g41260; K14500 BR-signaling kinase [EC:2.7.11.1]	http://www.genome.jp/dbget-bin/www_bget?sly:543567	Receptor protein kinase, putative; contains IPR011009 (Protein kinase-like domain), IPR011990 (Tetratricopeptide-like helical)
Achn363261	17.7452	18.5724	19.0737	16.8741	22.3814	16.2646	19.0709	24.8825	25.9678	22.4165	GO:0044238//GO:0006793//GO:0006464//GO:0008152//GO:0036211//GO:0008150//GO:0016310//GO:0044267//GO:0006468//GO:0043412//GO:0044260//GO:0006796//GO:0009987//GO:0043170//GO:0071704//GO:0044237//GO:0019538	primary metabolic process//phosphorus metabolic process//cellular protein modification process//metabolic process//protein modification process//biological_process//phosphorylation//cellular protein metabolic process//protein phosphorylation//macromolecule modification//cellular macromolecule metabolic process//phosphate-containing compound metabolic process//cellular process//macromolecule metab…	--	--	GO:0032553//GO:0032559//GO:0016773//GO:0001883//GO:0032549//GO:0016740//GO:0036094//GO:0097159//GO:0004672//GO:0003824//GO:0005524//GO:1901265//GO:0016772//GO:0005488//GO:0000166//GO:0032555//GO:0035639//GO:0017076//GO:0001882//GO:0016301//GO:0097367//GO:0043168//GO:0043167//GO:1901363//GO:0032550//GO:0030554//GO:0003674	ribonucleotide binding//adenyl ribonucleotide binding//phosphotransferase activity, alcohol group as acceptor//purine nucleoside binding//ribonucleoside binding//transferase activity//small molecule binding//organic cyclic compound binding//protein kinase activity//catalytic activity//ATP binding//nucleoside phosphate binding//transferase activity, transferring phosphorus-containing groups//bindi…	probable serine/threonine-protein kinase At4g35230; K14500 BR-signaling kinase [EC:2.7.11.1]	http://www.genome.jp/dbget-bin/www_bget?sly:101254198	Receptor protein kinase, putative; contains IPR011009 (Protein kinase-like domain), IPR011990 (Tetratricopeptide-like helical)
Achn380491	1.12487	0.770439	0.662827	0.574574	1.40681	0.929876	1.44001	1.54154	2.4764	1.35301	GO:0044260//GO:0044238//GO:0006464//GO:0006796//GO:0006793//GO:0008152//GO:0009987//GO:0036211//GO:0008150//GO:0043170//GO:0016310//GO:0071704//GO:0044267//GO:0019538//GO:0044237//GO:0006468//GO:0043412	cellular macromolecule metabolic process//primary metabolic process//cellular protein modification process//phosphate-containing compound metabolic process//phosphorus metabolic process//metabolic process//cellular process//protein modification process//biological_process//macromolecule metabolic process//phosphorylation//organic substance metabolic process//cellular protein metabolic process//pr…	--	--	GO:0000166//GO:0032553//GO:0005488//GO:0032555//GO:0032559//GO:0035639//GO:0032549//GO:0005515//GO:0016740//GO:0016773//GO:0001883//GO:0036094//GO:0017076//GO:0001882//GO:0097159//GO:0004672//GO:0097367//GO:0016301//GO:0043168//GO:0043167//GO:0003824//GO:0005524//GO:1901363//GO:0030554//GO:1901265//GO:0032550//GO:0003674//GO:0016772	nucleotide binding//ribonucleotide binding//binding//purine ribonucleotide binding//adenyl ribonucleotide binding//purine ribonucleoside triphosphate binding//ribonucleoside binding//protein binding//transferase activity//phosphotransferase activity, alcohol group as acceptor//purine nucleoside binding//small molecule binding//purine nucleotide binding//nucleoside binding//organic cyclic compound…	probable serine/threonine-protein kinase At5g41260; K14500 BR-signaling kinase [EC:2.7.11.1]	http://www.genome.jp/dbget-bin/www_bget?sly:101262339	Receptor protein kinase, putative; contains IPR011009 (Protein kinase-like domain), IPR011990 (Tetratricopeptide-like helical)
Achn182531	0	0	0	0	0	2.8649	4.473	4.19902	6.88308	4.93669	GO:0044260//GO:0006796//GO:0043170//GO:0009987//GO:0071704//GO:0019538//GO:0044237//GO:0044238//GO:0008152//GO:0006464//GO:0006793//GO:0008150//GO:0036211//GO:0016310//GO:0044267//GO:0006468//GO:0043412	cellular macromolecule metabolic process//phosphate-containing compound metabolic process//macromolecule metabolic process//cellular process//organic substance metabolic process//protein metabolic process//cellular metabolic process//primary metabolic process//metabolic process//cellular protein modification process//phosphorus metabolic process//biological_process//protein modification process//…	--	--	GO:0032555//GO:0000166//GO:0005488//GO:0035639//GO:0017076//GO:0001882//GO:0043167//GO:0043168//GO:0097367//GO:0016301//GO:0030554//GO:0032550//GO:1901363//GO:0003674//GO:0032559//GO:0032553//GO:0036094//GO:0016740//GO:0032549//GO:0001883//GO:0016773//GO:0097159//GO:0003824//GO:0004672//GO:1901265//GO:0005524//GO:0016772	purine ribonucleotide binding//nucleotide binding//binding//purine ribonucleoside triphosphate binding//purine nucleotide binding//nucleoside binding//ion binding//anion binding//carbohydrate derivative binding//kinase activity//adenyl nucleotide binding//purine ribonucleoside binding//heterocyclic compound binding//molecular_function//adenyl ribonucleotide binding//ribonucleotide binding//small …	shaggy-related protein kinase eta; K14502 protein brassinosteroid insensitive 2 [EC:2.7.11.1]	http://www.genome.jp/dbget-bin/www_bget?sly:101249039	Kinase family protein; contains IPR011009 (Protein kinase-like domain)
Achn312241	9.29885	3.63035	3.86146	3.6863	7.38245	25.4433	30.7339	26.0426	22.412	16.5346	GO:0044267//GO:0016310//GO:0043412//GO:0006468//GO:0044238//GO:0008150//GO:0036211//GO:0008152//GO:0006464//GO:0006793//GO:0019538//GO:0044237//GO:0071704//GO:0044260//GO:0043170//GO:0009987//GO:0006796	cellular protein metabolic process//phosphorylation//macromolecule modification//protein phosphorylation//primary metabolic process//biological_process//protein modification process//metabolic process//cellular protein modification process//phosphorus metabolic process//protein metabolic process//cellular metabolic process//organic substance metabolic process//cellular macromolecule metabolic pro…	--	--	GO:1901265//GO:0005524//GO:0003824//GO:0004672//GO:0016772//GO:0032559//GO:0032553//GO:0097159//GO:0036094//GO:0016740//GO:0032549//GO:0001883//GO:0016773//GO:0030554//GO:0032550//GO:1901363//GO:0043167//GO:0043168//GO:0097367//GO:0016301//GO:0003674//GO:0035639//GO:0032555//GO:0000166//GO:0005488//GO:0001882//GO:0017076	nucleoside phosphate binding//ATP binding//catalytic activity//protein kinase activity//transferase activity, transferring phosphorus-containing groups//adenyl ribonucleotide binding//ribonucleotide binding//organic cyclic compound binding//small molecule binding//transferase activity//ribonucleoside binding//purine nucleoside binding//phosphotransferase activity, alcohol group as acceptor//adeny…	shaggy-related protein kinase eta-like; K14502 protein brassinosteroid insensitive 2 [EC:2.7.11.1]	http://www.genome.jp/dbget-bin/www_bget?sly:101244391	Kinase family protein; contains IPR011009 (Protein kinase-like domain)
