# Supplementary material for: Comparative transcriptome analysis of resistant and susceptible kiwifruits in response to Pseudomonas syringae pv. Actinidiae during early infection
Source: PLoS One. 2019 Feb 19;14(2):e0211913. doi: 10.1371/journal.pone.0211913 (PMC6380551; doi:10.1371/journal.pone.0211913)
Supplement: S2 Table — (XLS) [file pone.0211913.s004.xls]

## Sheet: Sheet1
Gene ID	Forward primer (5'-3')	Reverse primers (5'-3')
Actin	TGCATGAGCGATCAAGTTTCAAG	TGTCCCATGTCTGGTTGATGACT
Achn055971	TTATCATCACCTTCTGCTCCAGTTG	CACTTCAAGATCTTCCGGAAACAC
Achn064201	ATGGGCACTGATGATCACCTTC	ACGTCCATCCTTATCTGTGTCCAC
Achn198351	CCCAACAAACAAATTCCAGTAATCC	GCATTAGATCGAGCCATTTCAAAC
Achn252771	ATGGCGACGGCAGTGAAAGT	GCCGAATGGCTGGAGTTTGA
Achn111181	TCCAAAGAGGAGTAGGAATTCGC	CAGTTTCCGATGAACACGTGG
Achn164271	ATGCAACCACCGACACCACC	CCGGAGAGGGTTTGAATCGAG
Achn083281	TGTGCAGAGAATAAAATGGGCTC	TCTCGTCAAGGTACTCAAGGATGAC
Achn176311	TCCTTGAGCTTTGCATCATCTT	AGCGTTTCGAGATTTGCACTAA
Achn163791	CTGTGCACTATATCCTGAAGACTCT	CTGTGACCTAAATCAAACTCGG
Achn253311	ATGGGGTGGTTGTGTAGGATGTC	GCGTAGTTAGCCAGATTGTTGTCC
